# Supplementary material for: Identifying diabetes-related important protein targets with few interacting partners with the PageRank algorithm
Source: R Soc Open Sci. 2015 Apr 29;2(4):140252. doi: 10.1098/rsos.140252 (PMC4448867; doi:10.1098/rsos.140252)
Supplement: Table S3 describes the resulting protein set, with scores and references. [file rsos140252supp3.xlsx]

## Sheet: output5
NodeID	PageRank	Deg.	PR/Deg		Name	Gene
P47211	397.29	1	397.29		Galanin receptor type 1	GALR1
O43603	397.29	1	397.29		Galanin receptor type 2	GALR2
O75325	302.59	1	302.59		Leucine-rich repeat neuronal protein 2	LRRN2
P37288	518.14	2	259.07		Vasopressin V1a receptor	AVPR1A
Q8IWW8	487.05	2	243.525		Alcohol dehydr. iron-containing prot. 1	ADHFE1
Q9BZL3	184.67	1	184.67		Small integral membrane protein 3	SMIM3
P00736	550.25	3	183.417		Complement C1r subcomponent	C1R
P18505	319.38	2	159.69		GABA(A) receptor subunit beta-1	GABRB1
P09871	147.34	1	147.34		Complement C1s subcomponent, C1 esterase	C1S
P16118	344.56	3	114.853		6-phosphofructo-2-kinase	PFKFB1
P55317	393.93	4	98.4825		Hepatocyte nuclear factor 3-alpha	FOXA1
P62341	95.12	1	95.12		Selenoprotein T	SELT
Q9NZ43	188.62	2	94.31		Vesicle transport protein USE1	USE1
Q96HH6	188.62	2	94.31		Transmembrane protein 19	TMEM19
Q9Y2Y9	239.08	3	79.6933		Krueppel-like factor 13 NSLP1 BTEB3	KLF13
P43694	65.78	1	65.78		Transcription factor GATA-4	GATA4
Q9UGH3	64.64	1	64.64		Sodium-dependent vitamin C transporter 2	SLC23A2
P40199	315.28	5	63.056		Carcinoembryonic antigen-rel. cell adh. mol. 6	CD66c
P14778	375.55	6	62.5917		Interleukin-1 receptor type 1	IL1R1
P14653	60.93	1	60.93
Q6ZP82	120.56	2	60.28
P25067	59.2	1	59.2
Q12884	522.91	9	58.1011		Seprase	FAP
Q69YU3	57.92	1	57.92
P01282	304.18	6	50.6967
P51452	354.4	7	50.6286
O95973	49.25	1	49.25
P13688	342.66	7	48.9514
P07738	388.29	8	48.5363		Bisphosphoglycerate mutase	BPGM
Q9NVE7	46.95	1	46.95
Q5TCS8	46.95	1	46.95
P32004	46.95	1	46.95
Q14002	91.02	2	45.51
P14735	179.92	4	44.98
P42081	134.15	3	44.7167
P60201	42.08	1	42.08
O75052	42.08	1	42.08
A8MYZ6	40.61	1	40.61
P10147	37.43	1	37.43
P09681	72.97	2	36.485
P01286	72.97	2	36.485
P33681	144.85	4	36.2125
Q70EL4	359.42	10	35.942
P13236	70.64	2	35.32
P55318	35.32	1	35.32
O14770	101.86	3	33.9533
P06731	98.82	3	32.94
P27487	612.97	19	32.2616		Dipeptidyl peptidase 4	DPP4
P31997	94.35	3	31.45
Q15413	31.33	1	31.33
P55347	112.85	4	28.2125
Q9Y279	54.78	2	27.39
P04233	163.83	6	27.305
Q9HB66	81.7	3	27.2333
Q96G23	400.91	15	26.7273
Q9UKT9	291.55	11	26.5045
Q9H6X2	26.14	1	26.14
P01903	128	5	25.6
P16860	74.46	3	24.82
P50148	241.05	10	24.105
O15382	70.65	3	23.55
Q9P1Y6	69.08	3	23.0267
Q6UXD5	114.96	5	22.992
P20036	22.94	1	22.94
P10082	90.03	4	22.5075
O15245	22.48	1	22.48
O14522	44.36	2	22.18
Q92543	44.34	2	22.17
P31314	129.99	6	21.665
O75915	43.13	2	21.565
P28067	150.32	7	21.4743
P51164	42.56	2	21.28
P09131	21.13	1	21.13
P01912	20.87	1	20.87
Q9H1M0	20.55	1	20.55
P40426	40.92	2	20.46
Q6N021	20.31	1	20.31
O60303	20.31	1	20.31
Q9NR56	120.55	6	20.0917
Q15646	19.7	1	19.7
Q687X5	19.65	1	19.65
P15529	58.85	3	19.6167
Q9Y239	137.29	7	19.6129
Q9H808	19.07	1	19.07
Q9UMX1	203.09	11	18.4627
Q9H330	18.25	1	18.25
Q96P63	18.25	1	18.25
Q7Z404	18.25	1	18.25
Q5TGY1	18.25	1	18.25
P49763	18.25	1	18.25
P48378	36.27	2	18.135
O00470	162.49	9	18.0544
P02778	35.69	2	17.845
O14625	35.69	2	17.845
P01911	17.66	1	17.66
Q9NZQ7	34.84	2	17.42
Q92484	33.72	2	16.86
Q9H0N5	33.65	2	16.825
Q9NY26	33.6	2	16.8
Q12948	67.05	4	16.7625
P56704	32.99	2	16.495
P01584	65.55	4	16.3875
P28068	96.86	6	16.1433
Q9H2X3	47.85	3	15.95
P25815	62.92	4	15.73
P98172	94.31	6	15.7183
Q6IMN6	31.14	2	15.57
P43490	122.57	8	15.3212
P43354	213.61	14	15.2579
O60337	15.11	1	15.11
Q6PF06	15.05	1	15.05
Q9Y4F5	14.89	1	14.89
P49146	29.56	2	14.78
Q9UIL8	72.9	5	14.58
Q8IWE5	14.49	1	14.49
Q9UK53	186.33	13	14.3331
P32241	57.29	4	14.3225
A8K5I0	14.16	1	14.16
O60344	42.31	3	14.1033
Q00597	98.01	7	14.0014
P58335	27.95	2	13.975
Q9UNX4	41.83	3	13.9433
P13760	69.28	5	13.856
O14678	53.16	4	13.29
Q6V1X1	39.87	3	13.29
P78549	65.93	5	13.186
O14786	78.84	6	13.14
Q9H221	105.03	8	13.1288
P10109	13.08	1	13.08
Q01628	12.9	1	12.9
P19440	12.9	1	12.9
Q9H4G1	38.56	3	12.8533
Q6WKZ4	38.35	3	12.7833
Q8WXG6	50.67	4	12.6675
Q5VWP3	12.64	1	12.64
P26441	100.82	8	12.6025
P48380	37.77	3	12.59
P01303	100.06	8	12.5075
Q96SI1	62.01	5	12.402
P48061	37.18	3	12.3933
Q13007	37.13	3	12.3767
O95278	24.51	2	12.255
P61925	36.65	3	12.2167
P40313	12.14	1	12.14
Q9NST1	24.27	2	12.135
Q5H9L2	48.08	4	12.02
Q92545	11.91	1	11.91
Q13029	11.91	1	11.91
Q12765	11.91	1	11.91
P01037	11.91	1	11.91
P01036	11.91	1	11.91
Q9Y233	11.8	1	11.8
O60831	58.71	5	11.742
P50281	150.54	13	11.58
O75716	217.52	19	11.4484
P01737	11.42	1	11.42
O60496	125.2	11	11.3818
Q96KG7	273.09	24	11.3787
P01730	79.47	7	11.3529
P13051	22.68	2	11.34
P51884	22.36	2	11.18
P57059	66.37	6	11.0617
Q96PM5	431.15	39	11.0551
O75177	43.98	4	10.995
P20366	97.2	9	10.8
Q9H254	128.76	12	10.73
Q8WTV0	21.36	2	10.68
Q9H488	21.33	2	10.665
Q99967	52.58	5	10.516
Q9BW61	430.19	41	10.4924
Q9NYG8	20.96	2	10.48
P00797	10.44	1	10.44
P02686	103.95	10	10.395
O15533	31.11	3	10.37
Q3L8U1	41.32	4	10.33
P19235	144.58	14	10.3271
Q07325	30.89	3	10.2967
O15123	61.73	6	10.2883
P19875	30.7	3	10.2333
P51956	51.12	5	10.224
Q9BRT2	30.57	3	10.19
O00505	223.87	22	10.1759
Q93100	40.51	4	10.1275
P13501	70.68	7	10.0971
Q9HBU1	40.28	4	10.07
Q9NPA3	19.57	2	9.785
Q24JP5	9.77	1	9.77
Q9NPH3	97.64	10	9.764
Q8WXI2	58.58	6	9.76333
Q9Y2K2	68.22	7	9.74571
P14598	126.25	13	9.71154
P19022	143.93	15	9.59533
P28827	9.58	1	9.58
Q9HCK4	143.53	15	9.56867
Q9NVV5	9.46	1	9.46
Q9H0Z9	9.46	1	9.46
Q9BTE7	9.46	1	9.46
Q8N9I5	9.46	1	9.46
Q6ZMB5	9.46	1	9.46
P23297	75.19	8	9.39875
P55061	28.18	3	9.39333
P51649	9.39	1	9.39
O95273	158.24	17	9.30824
Q9UKJ1	27.8	3	9.26667
O95644	27.6	3	9.2
P55209	394.61	43	9.17698
P50222	54.94	6	9.15667
P25103	9.15	1	9.15
P21452	9.15	1	9.15
P69905	137.18	15	9.14533
Q86XR7	72.59	8	9.07375
P03989	18.14	2	9.07
O00626	36.2	4	9.05
Q9UER7	433.79	48	9.03729
Q9BZD6	63.11	7	9.01571
O76070	99.06	11	9.00545
Q96JK2	8.98	1	8.98
Q9Y375	89.38	10	8.938
O75564	26.74	3	8.91333
Q8N5M1	26.7	3	8.9
Q9Y6E7	44.3	5	8.86
Q8NEY1	26.47	3	8.82333
P32302	26.28	3	8.76
P51671	35	4	8.75
Q16627	26.23	3	8.74333
P08603	69.93	8	8.74125
P14920	17.43	2	8.715
P18859	34.73	4	8.6825
P61769	172.9	20	8.645
Q9NZN4	51.62	6	8.60333
O15488	25.8	3	8.6
P48551	93.88	11	8.53455
Q9ULJ6	25.58	3	8.52667
Q9P246	33.99	4	8.4975
P98177	25.3	3	8.43333
P10747	42.15	5	8.43
A5PL33	25.29	3	8.43
Q8WY54	16.86	2	8.43
Q8N0Z3	25.2	3	8.4
Q8WW24	25.1	3	8.36667
P41161	75.26	9	8.36222
P42772	83.55	10	8.355
P40425	133.46	16	8.34125
P25929	33.3	4	8.325
Q9H0P0	24.97	3	8.32333
P50897	24.75	3	8.25
P32245	8.21	1	8.21
P27930	8.21	1	8.21
P18850	56.94	7	8.13429
Q6ZN16	16.22	2	8.11
O43920	24.29	3	8.09667
P61073	72.81	9	8.09
Q03519	48.27	6	8.045
Q16595	40.21	5	8.042
Q9UHR4	32.1	4	8.025
Q9H461	15.99	2	7.995
O94907	31.93	4	7.9825
Q9NVA4	7.98	1	7.98
Q6NVI1	7.98	1	7.98
F5H284	7.98	1	7.98
P51178	15.94	2	7.97
P07307	31.83	4	7.9575
Q93063	127.07	16	7.94187
Q13425	55.03	7	7.86143
Q9HCM1	23.48	3	7.82667
Q7Z628	15.64	2	7.82
O94916	23.28	3	7.76
Q14790	418.67	54	7.75315
P82251	15.5	2	7.75
Q6ZVT0	7.74	1	7.74
Q9Y4X0	38.45	5	7.69
Q96KE9	7.68	1	7.68
Q02548	7.68	1	7.68
P27037	7.68	1	7.68
P34931	390.37	51	7.65431
P48506	7.65	1	7.65
A6NEW6	7.63	1	7.63
Q712K3	83.56	11	7.59636
Q9Y5L3	7.48	1	7.48
Q9Y282	7.48	1	7.48
Q9UNE2	7.48	1	7.48
Q9ULX7	7.48	1	7.48
Q9UBP6	7.48	1	7.48
Q9P1W8	7.48	1	7.48
Q9NZU1	7.48	1	7.48
Q9NY97	7.48	1	7.48
Q9NWX6	7.48	1	7.48
Q9NS00	7.48	1	7.48
Q9HAT0	7.48	1	7.48
Q9H7T3	7.48	1	7.48
Q9H6R3	7.48	1	7.48
Q9BZR6	7.48	1	7.48
Q9BZB8	7.48	1	7.48
Q9BY08	7.48	1	7.48
Q9BRR3	7.48	1	7.48
Q96F46	7.48	1	7.48
Q96EU7	7.48	1	7.48
Q96E93	7.48	1	7.48
Q96E22	7.48	1	7.48
Q96BW1	7.48	1	7.48
Q969X5	7.48	1	7.48
Q8WVR3	7.48	1	7.48
Q8WUY9	7.48	1	7.48
Q8WU10	7.48	1	7.48
Q8TB68	7.48	1	7.48
Q8NFR9	7.48	1	7.48
Q8N9A8	7.48	1	7.48
Q8N336	7.48	1	7.48
Q8N328	7.48	1	7.48
Q8IZA0	7.48	1	7.48
Q7RU07	7.48	1	7.48
Q6UXB1	7.48	1	7.48
Q6UWQ7	7.48	1	7.48
Q6UW32	7.48	1	7.48
Q6NT76	7.48	1	7.48
Q15506	7.48	1	7.48
Q14593	7.48	1	7.48
Q13651	7.48	1	7.48
Q08722	7.48	1	7.48
P57081	7.48	1	7.48
P53634	7.48	1	7.48
P49747	7.48	1	7.48
P31270	7.48	1	7.48
P30990	7.48	1	7.48
P30989	7.48	1	7.48
P27352	7.48	1	7.48
P22301	7.48	1	7.48
P01850	7.48	1	7.48
P01848	7.48	1	7.48
O95476	7.48	1	7.48
O95214	7.48	1	7.48
O76096	7.48	1	7.48
O75764	7.48	1	7.48
O60669	7.48	1	7.48
O60494	7.48	1	7.48
O43155	7.48	1	7.48
O15232	7.48	1	7.48
O00292	7.48	1	7.48
A8K8V0	7.48	1	7.48
P51814	14.89	2	7.445
O95503	453.78	61	7.43902
P10114	74.32	10	7.432
P11215	14.82	2	7.41
P51677	7.36	1	7.36
Q8TCG1	21.91	3	7.30333
P55899	7.29	1	7.29
P30685	7.29	1	7.29
P30491	7.29	1	7.29
P29016	7.29	1	7.29
P18464	7.29	1	7.29
P01891	7.29	1	7.29
P10071	21.78	3	7.26
P50613	152.13	21	7.24429
P01563	7.23	1	7.23
Q12809	43.34	6	7.22333
O75955	107.9	15	7.19333
O94964	21.53	3	7.17667
O60307	35.77	5	7.154
Q9NPC1	7.11	1	7.11
Q8TCG2	7.11	1	7.11
Q5T1C6	7.11	1	7.11
O95382	35.55	5	7.11
Q9Y5L4	85.07	12	7.08917
Q96MU7	148.66	21	7.07905
P51970	28.27	4	7.0675
Q14525	90.96	13	6.99692
Q9NXF8	6.96	1	6.96
P01871	215.34	31	6.94645
Q9UQ07	20.83	3	6.94333
O75899	27.7	4	6.925
Q99490	20.74	3	6.91333
Q7L3T8	20.72	3	6.90667
Q9Y342	13.81	2	6.905
P04271	75.84	11	6.89455
Q9BT73	6.85	1	6.85
Q6ZMW9	6.85	1	6.85
O15105	157.19	23	6.83435
Q05655	102.33	15	6.822
Q6UUV9	20.45	3	6.81667
Q9UEW8	20.37	3	6.79
P27449	33.81	5	6.762
Q9HCS2	13.47	2	6.735
P14625	168.22	25	6.7288
P30556	26.79	4	6.6975
P55273	33.45	5	6.69
Q9P0R6	33.4	5	6.68
P28062	33.33	5	6.666
Q96BI3	93.06	14	6.64714
Q15274	19.91	3	6.63667
P06733	344.32	52	6.62154
Q14934	46.35	7	6.62143
O15504	26.44	4	6.61
P27361	310.23	47	6.60064
Q6STE5	19.8	3	6.6
P11161	59.15	9	6.57222
Q16659	1127.25	172	6.55378
Q96HP8	19.65	3	6.55
Q9H2E6	32.57	5	6.514
Q16342	38.58	6	6.43
Q9BQW3	6.43	1	6.43
Q99941	6.43	1	6.43
Q8WXF8	6.43	1	6.43
Q14693	6.43	1	6.43
Q14135	6.43	1	6.43
Q12968	6.43	1	6.43
O75113	6.43	1	6.43
Q15119	32.03	5	6.406
Q8NET4	6.4	1	6.4
Q8N9V7	6.4	1	6.4
Q5VW00	6.4	1	6.4
Q5T890	6.4	1	6.4
P49915	101.85	16	6.36562
O76062	6.36	1	6.36
Q9UK61	25.22	4	6.305
Q96QK1	107.15	17	6.30294
P35544	37.48	6	6.24667
Q9NTZ6	24.95	4	6.2375
Q969X1	12.45	2	6.225
P52333	61.89	10	6.189
P28347	43.31	7	6.18714
Q92759	6.14	1	6.14
Q6ZYL4	6.14	1	6.14
Q13889	6.14	1	6.14
P18074	6.14	1	6.14
Q5THJ4	12.26	2	6.13
Q13761	30.61	5	6.122
P56545	201.03	33	6.09182
P02810	18.27	3	6.09
Q8IV36	30.43	5	6.086
Q8NFG4	18.22	3	6.07333
P01130	30.32	5	6.064
P21283	18.1	3	6.03333
P07306	30.12	5	6.024
Q15363	114.15	19	6.00789
Q9HC36	83.83	14	5.98786
P46976	65.86	11	5.98727
P04114	29.8	5	5.96
Q16394	17.86	3	5.95333
P57073	23.73	4	5.9325
Q92567	11.83	2	5.915
Q8NGV6	5.87	1	5.87
O14791	5.87	1	5.87
Q9NR48	5.87	1	5.87
O75197	17.53	3	5.84333
Q5ZEZ6	5.84	1	5.84
P53618	157.3	27	5.82593
Q9BY12	11.65	2	5.825
P28356	17.43	3	5.81
Q9NQC3	156.37	27	5.79148
P17677	5.77	1	5.77
P02786	138.1	24	5.75417
Q14008	97.78	17	5.75176
Q92882	57.4	10	5.74
Q13608	34.38	6	5.73
Q9NRH2	11.45	2	5.725
P04234	17.13	3	5.71
Q7Z434	159.72	28	5.70429
Q86YV9	45.44	8	5.68
Q9ULI2	5.67	1	5.67
Q8WZ75	28.32	5	5.664
P20963	50.95	9	5.66111
Q92688	56.48	10	5.648
Q5JTZ9	11.29	2	5.645
Q9Y3A4	5.64	1	5.64
Q9NX36	5.64	1	5.64
Q96IZ6	5.64	1	5.64
Q96EX3	5.64	1	5.64
Q8WU39	5.64	1	5.64
Q8TAW3	5.64	1	5.64
Q8N461	5.64	1	5.64
Q86SF2	5.64	1	5.64
Q6ZNG1	5.64	1	5.64
Q5VX71	5.64	1	5.64
Q06136	5.64	1	5.64
P58401	5.64	1	5.64
P57076	5.64	1	5.64
P55290	5.64	1	5.64
P27544	5.64	1	5.64
O14972	5.64	1	5.64
Q15116	22.53	4	5.6325
A3KMH1	11.25	2	5.625
Q92576	16.83	3	5.61
Q8NCP5	5.6	1	5.6
Q05707	5.6	1	5.6
Q13352	162.17	29	5.59207
P62158	553.51	99	5.59101
P28482	356.07	64	5.56359
P48443	50.05	9	5.56111
P50213	44.47	8	5.55875
Q9C0H2	5.54	1	5.54
Q96SM3	5.54	1	5.54
Q9NRA8	60.88	11	5.53455
Q96L92	38.52	7	5.50286
Q14526	38.48	7	5.49714
P20338	71.17	13	5.47462
Q9BTT0	16.42	3	5.47333
P05166	27.3	5	5.46
Q9GZU8	16.32	3	5.44
O60936	38.06	7	5.43714
Q96NA2	10.87	2	5.435
Q8TF39	10.8	2	5.4
P22681	364.56	68	5.36118
Q9H222	21.44	4	5.36
P01833	16.07	3	5.35667
P04745	16.07	3	5.35667
Q7Z412	26.76	5	5.352
Q8N201	26.69	5	5.338
P21860	490.94	92	5.3363
P42702	15.98	3	5.32667
Q5TCZ1	42.34	8	5.2925
P10636	137.58	26	5.29154
O00716	645.29	122	5.28926
Q6UY14	111.01	21	5.28619
Q9NRF2	26.18	5	5.236
P35968	99.26	19	5.22421
P52788	41.71	8	5.21375
Q96G91	5.16	1	5.16
P51582	5.16	1	5.16
P41180	5.16	1	5.16
P09619	206.29	40	5.15725
P05000	10.28	2	5.14
Q12913	184.78	36	5.13278
Q05923	10.25	2	5.125
Q13255	10.22	2	5.11
Q9UBK2	30.64	6	5.10667
Q9NR22	56.15	11	5.10455
Q8NBP7	5.1	1	5.1
P35236	15.28	3	5.09333
P22732	10.18	2	5.09
Q53G59	91.38	18	5.07667
P15976	25.33	5	5.066
Q01973	35.4	7	5.05714
P41236	35.38	7	5.05429
Q8IUC4	45.45	9	5.05
P40261	10.1	2	5.05
Q9HCZ1	10.08	2	5.04
Q13501	517.92	103	5.02835
Q7Z7G0	25.07	5	5.014
Q9UBK5	5.01	1	5.01
Q9BZM4	5.01	1	5.01
Q6H3X3	5.01	1	5.01
P10909	125.13	25	5.0052
Q9UEU5	5	1	5
Q9NV35	5	1	5
Q9BVA6	5	1	5
Q96IK5	5	1	5
Q9GZN8	9.98	2	4.99
Q9H8P0	9.97	2	4.985
Q8NEA9	9.97	2	4.985
Q13069	9.97	2	4.985
P55263	9.97	2	4.985
Q9UD71	9.91	2	4.955
P23467	122.86	25	4.9144
O94966	166.9	34	4.90882
Q969L2	14.71	3	4.90333
P36941	29.34	6	4.89
Q9P0S9	19.55	4	4.8875
Q14449	19.51	4	4.8775
O14556	14.63	3	4.87667
P08575	150.54	31	4.85613
Q9NV31	9.7	2	4.85
Q9P2F8	19.33	4	4.8325
Q7Z6J0	48.25	10	4.825
Q9Y534	4.82	1	4.82
Q8IY22	4.82	1	4.82
Q13746	4.82	1	4.82
Q07687	4.82	1	4.82
Q8IVH8	38.54	8	4.8175
Q96D15	28.9	6	4.81667
Q8TCT7	4.81	1	4.81
A9UHW6	23.99	5	4.798
Q96GZ6	9.59	2	4.795
Q92561	100.61	21	4.79095
Q9GZV8	9.58	2	4.79
Q96AJ9	9.58	2	4.79
Q9NWY4	4.79	1	4.79
Q9Y2T1	38.08	8	4.76
P11217	114.16	24	4.75667
Q9UGJ0	71.3	15	4.75333
Q9Y6N7	14.25	3	4.75
O60238	99.67	21	4.74619
P21926	113.39	24	4.72458
P02671	51.94	11	4.72182
Q6FGD7	47.19	10	4.719
Q9H2K0	4.71	1	4.71
Q16690	4.71	1	4.71
Q9HAN9	28.25	6	4.70833
P07766	65.88	14	4.70571
Q9UQK1	14.11	3	4.70333
P41182	291.57	62	4.70274
O43598	9.39	2	4.695
Q9BYF1	4.69	1	4.69
P41586	4.69	1	4.69
O95838	4.69	1	4.69
O15554	4.69	1	4.69
P02787	140.58	30	4.686
Q9BTV5	9.35	2	4.675
P40429	107.45	23	4.67174
Q9NRP7	32.66	7	4.66571
P53801	4.66	1	4.66
P29074	60.56	13	4.65846
Q8WV24	37.14	8	4.6425
P43403	69.07	15	4.60467
Q09019	165.43	36	4.59528
Q9Y6V0	4.59	1	4.59
Q9NUQ2	4.59	1	4.59
Q9HCL2	4.59	1	4.59
Q96RE9	4.59	1	4.59
Q8IZF2	4.59	1	4.59
Q6P9B9	4.59	1	4.59
P29218	4.59	1	4.59
P28370	4.59	1	4.59
O15427	4.59	1	4.59
P35573	45.87	10	4.587
P84022	720.12	157	4.58675
A0MZ66	13.76	3	4.58667
P49593	41.27	9	4.58556
Q8IX01	18.34	4	4.585
P42574	96.2	21	4.58095
Q16853	9.16	2	4.58
P30512	4.58	1	4.58
P30483	4.58	1	4.58
P16189	4.58	1	4.58
P15309	9.14	2	4.57
Q14254	54.77	12	4.56417
Q99873	323.7	71	4.55915
Q15583	54.7	12	4.55833
Q9UL54	13.64	3	4.54667
Q96SQ9	4.53	1	4.53
Q8N6N6	4.53	1	4.53
Q7Z698	4.52	1	4.52
Q13196	4.52	1	4.52
P04629	72.06	16	4.50375
P20700	85.35	19	4.49211
Q92871	17.92	4	4.48
Q9H310	4.48	1	4.48
Q13480	85.03	19	4.47526
O15428	4.46	1	4.46
Q02878	106.74	24	4.4475
Q14342	17.78	4	4.445
P78504	26.58	6	4.43
Q12983	30.93	7	4.41857
Q13322	44.09	10	4.409
P13196	52.9	12	4.40833
P62140	123.26	28	4.40214
P09104	87.89	20	4.3945
Q9BV57	17.55	4	4.3875
Q8N5Y2	8.75	2	4.375
P23470	96.23	22	4.37409
Q9P2R3	52.44	12	4.37
Q9NRR5	653.81	150	4.35873
Q9NR45	13.05	3	4.35
O95198	4.35	1	4.35
P26885	17.37	4	4.3425
Q15149	104.14	24	4.33917
P27448	116.79	27	4.32556
O75935	12.96	3	4.32
Q9UKU6	8.63	2	4.315
Q9UBG3	4.31	1	4.31
Q9NT22	4.31	1	4.31
Q8IYU8	4.31	1	4.31
Q86Y46	4.31	1	4.31
P01893	4.31	1	4.31
A6NC98	8.6	2	4.3
Q8N4C8	8.58	2	4.29
Q96IZ2	12.82	3	4.27333
Q8TE76	17.04	4	4.26
Q15904	12.76	3	4.25333
Q8NBB4	8.5	2	4.25
Q6ISU1	4.25	1	4.25
Q5TCD1	4.25	1	4.25
P45954	4.25	1	4.25
P48740	63.7	15	4.24667
Q13586	38.21	9	4.24556
P82094	12.7	3	4.23333
Q9UBN4	8.46	2	4.23
Q9BZQ8	8.46	2	4.23
O60716	71.76	17	4.22118
P52758	42.2	10	4.22
Q1W6H9	8.42	2	4.21
P28065	46.23	11	4.20273
P03956	4.2	1	4.2
Q96MA1	33.56	8	4.195
P13498	29.32	7	4.18857
O75923	171.48	41	4.18244
Q16186	96.14	23	4.18
Q03135	162.93	39	4.17769
O15244	33.4	8	4.175
P13535	16.7	4	4.175
O60356	16.68	4	4.17
O95715	8.33	2	4.165
P09471	8.33	2	4.165
Q9BT04	4.15	1	4.15
Q13421	4.15	1	4.15
Q06124	207.46	50	4.1492
P16415	8.29	2	4.145
P51693	165.68	40	4.142
Q9Y2A4	4.14	1	4.14
Q9UKI9	4.14	1	4.14
Q9UH73	4.14	1	4.14
Q9UBV4	4.14	1	4.14
Q9P2L0	4.14	1	4.14
Q9NYC9	4.14	1	4.14
Q9NRY4	4.14	1	4.14
Q9HC56	4.14	1	4.14
Q9BYK8	4.14	1	4.14
Q9BXS1	4.14	1	4.14
Q99677	4.14	1	4.14
Q96QZ0	4.14	1	4.14
P28908	4.14	1	4.14
P08151	28.97	7	4.13857
O75251	16.55	4	4.1375
O43678	140.37	34	4.12853
P00915	8.24	2	4.12
Q92854	4.12	1	4.12
Q9P2B2	4.12	1	4.12
Q969P0	4.12	1	4.12
Q0VAA2	4.12	1	4.12
O75954	4.12	1	4.12
Q9H3D4	267.44	65	4.11446
Q5TCQ9	53.46	13	4.11231
Q9Y4C2	32.86	8	4.1075
P37275	8.21	2	4.105
Q6UXB0	4.1	1	4.1
Q96H86	24.57	6	4.095
P02549	45.01	11	4.09182
O43427	36.75	9	4.08333
P55265	20.41	5	4.082
P08581	97.93	24	4.08042
Q9H4Z2	8.15	2	4.075
Q8IZC7	8.15	2	4.075
P28698	8.15	2	4.075
O94762	57.04	14	4.07429
Q15697	8.14	2	4.07
O60313	28.47	7	4.06714
Q86Y07	52.85	13	4.06538
Q52LJ0	12.19	3	4.06333
P05154	20.31	5	4.062
Q9NRQ5	4.05	1	4.05
Q96HW7	4.05	1	4.05
Q9NVP2	93.13	23	4.04913
Q86UW9	72.84	18	4.04667
Q99962	186.1	46	4.04565
Q09472	576.91	143	4.03434
P20711	12.1	3	4.03333
Q53GL7	12.09	3	4.03
P04746	12.09	3	4.03
P54619	76.54	19	4.02842
Q9Y394	8.05	2	4.025
Q08050	48.25	12	4.02083
O43889	470.31	117	4.01974
P15498	72.09	18	4.005
Q96LC9	16.02	4	4.005
Q15080	16.02	4	4.005
P54707	16	4	4
Q8TE68	3.98	1	3.98
P09693	3.98	1	3.98
Q06730	7.95	2	3.975
Q8WXF7	11.91	3	3.97
Q96A72	31.75	8	3.96875
Q9P2Z0	11.89	3	3.96333
Q9HD67	43.56	11	3.96
Q01469	59.39	15	3.95933
Q8TF40	23.73	6	3.955
P18054	19.77	5	3.954
P49419	15.8	4	3.95
Q14CN4	3.95	1	3.95
P01350	3.95	1	3.95
Q9Y2L9	3.95	1	3.95
Q9UL62	3.95	1	3.95
Q9UJ37	3.95	1	3.95
Q9NZH6	3.95	1	3.95
Q9HCX4	3.95	1	3.95
Q96RS2	3.95	1	3.95
Q8WYQ9	3.95	1	3.95
Q86UD4	3.95	1	3.95
Q13445	3.95	1	3.95
P78451	3.95	1	3.95
P48995	3.95	1	3.95
Q9Y287	3.95	1	3.95
Q9UPQ8	3.95	1	3.95
Q9ULC5	3.95	1	3.95
Q9UHQ4	3.95	1	3.95
Q9NV29	3.95	1	3.95
Q9NV12	3.95	1	3.95
Q9NRZ7	3.95	1	3.95
Q9NQQ7	3.95	1	3.95
Q9H295	3.95	1	3.95
Q9BT09	3.95	1	3.95
Q9BRV3	3.95	1	3.95
Q9BRI3	3.95	1	3.95
Q9BQ16	3.95	1	3.95
Q96LL9	3.95	1	3.95
Q96GQ5	3.95	1	3.95
Q92520	3.95	1	3.95
Q8WY98	3.95	1	3.95
Q8WVV5	3.95	1	3.95
Q8IVQ6	3.95	1	3.95
Q6UX01	3.95	1	3.95
Q53HI1	3.95	1	3.95
Q14542	3.95	1	3.95
Q13021	3.95	1	3.95
Q12893	3.95	1	3.95
P60059	3.95	1	3.95
P56202	3.95	1	3.95
P54315	3.95	1	3.95
P49447	3.95	1	3.95
P48651	3.95	1	3.95
P48230	3.95	1	3.95
P23141	3.95	1	3.95
P11836	3.95	1	3.95
P09093	3.95	1	3.95
O75023	3.95	1	3.95
O43759	3.95	1	3.95
O14817	3.95	1	3.95
Q16827	98.69	25	3.9476
Q13772	11.84	3	3.94667
Q27J81	7.89	2	3.945
O15084	138.06	35	3.94457
Q92966	7.88	2	3.94
P05106	59.07	15	3.938
Q8TER5	11.81	3	3.93667
P45983	185.02	47	3.9366
P38936	550.91	140	3.93507
O95625	7.87	2	3.935
Q9UQR0	7.86	2	3.93
P49795	7.86	2	3.93
O94830	7.86	2	3.93
P02679	3.93	1	3.93
Q9HBH7	3.93	1	3.93
Q9BYZ4	3.93	1	3.93
Q96GR2	3.93	1	3.93
Q2T9K0	3.93	1	3.93
Q15828	3.93	1	3.93
O75474	3.93	1	3.93
O43194	3.93	1	3.93
Q99470	3.93	1	3.93
Q08345	47.14	12	3.92833
P42681	7.85	2	3.925
O75553	7.85	2	3.925
P28715	11.77	3	3.92333
Q13332	66.65	17	3.92059
Q8N5D0	11.74	3	3.91333
P17020	117.39	30	3.913
Q29983	7.82	2	3.91
P16220	128.97	33	3.90818
Q15262	81.84	21	3.89714
P15018	7.79	2	3.895
Q8TC12	11.67	3	3.89
P26572	7.78	2	3.89
Q3B820	3.89	1	3.89
Q8N3J3	3.89	1	3.89
Q8IYI0	3.89	1	3.89
Q13465	3.89	1	3.89
O95947	3.89	1	3.89
O75909	61.93	16	3.87062
Q9BYP7	3.87	1	3.87
O43818	7.73	2	3.865
Q02763	50.16	13	3.85846
Q96JB3	11.55	3	3.85
P56181	7.7	2	3.85
O15530	169.27	44	3.84705
Q96NW7	11.54	3	3.84667
P24385	84.61	22	3.84591
O60674	92.11	24	3.83792
O00459	130.45	34	3.83676
O14492	15.34	4	3.835
P20226	149.42	39	3.83128
Q71DI3	22.96	6	3.82667
P20585	15.28	4	3.82
Q12860	7.64	2	3.82
P10912	76.35	20	3.8175
Q9NP31	19.05	5	3.81
P01892	19.04	5	3.808
Q9HB96	19.03	5	3.806
Q9H5N1	7.61	2	3.805
P04626	631.43	166	3.8038
Q92793	182.58	48	3.80375
Q6NSH3	11.41	3	3.80333
Q9P0V9	7.59	2	3.795
Q7L576	64.49	17	3.79353
P08138	56.85	15	3.79
O94875	56.74	15	3.78267
Q13643	64.28	17	3.78118
O60220	15.12	4	3.78
Q9H4K7	7.56	2	3.78
P30566	15.1	4	3.775
P10275	181.06	48	3.77208
Q9NUQ9	7.54	2	3.77
Q06278	15.07	4	3.7675
Q9HCC0	33.86	9	3.76222
Q14680	15.04	4	3.76
O75173	7.52	2	3.76
Q13769	33.81	9	3.75667
Q496Y0	7.51	2	3.755
Q9NUY8	11.26	3	3.75333
Q8WTR2	3.75	1	3.75
O60927	3.75	1	3.75
P19623	18.71	5	3.742
Q9P121	7.48	2	3.74
Q9NUS5	7.48	2	3.74
Q9H0R1	7.48	2	3.74
Q7Z3B1	7.48	2	3.74
Q2VPB7	7.48	2	3.74
Q13449	7.48	2	3.74
P29376	7.47	2	3.735
O95139	11.2	3	3.73333
Q9UMX0	186.66	50	3.7332
O14733	59.71	16	3.73188
Q96L91	37.31	10	3.731
Q9UII5	7.46	2	3.73
Q9UHF5	3.73	1	3.73
Q96MC5	3.73	1	3.73
Q16842	3.73	1	3.73
O95873	3.73	1	3.73
Q9UHQ9	3.73	1	3.73
Q9UBP4	3.73	1	3.73
Q9NP55	3.73	1	3.73
Q9H6E4	3.73	1	3.73
Q9GZY6	3.73	1	3.73
Q96DN0	3.73	1	3.73
Q96D42	3.73	1	3.73
Q969W9	3.73	1	3.73
Q6ZTN6	3.73	1	3.73
Q6GPH6	3.73	1	3.73
Q6GMX4	3.73	1	3.73
Q4A519	3.73	1	3.73
Q13876	3.73	1	3.73
P69849	3.73	1	3.73
P24592	3.73	1	3.73
P10746	3.73	1	3.73
P01160	3.73	1	3.73
Q12955	7.45	2	3.725
Q9NZD8	44.62	12	3.71833
P43626	11.11	3	3.70333
Q9Y5P4	37.02	10	3.702
O43301	14.8	4	3.7
O95551	59.17	16	3.69813
P32248	11.09	3	3.69667
Q86VI4	7.39	2	3.695
P35326	36.94	10	3.694
P11021	387.67	105	3.6921
Q16822	7.38	2	3.69
P49768	140.16	38	3.68842
Q8IZD2	40.56	11	3.68727
P55212	36.87	10	3.687
P62491	77.33	21	3.68238
Q5PXD5	3.68	1	3.68
Q92527	3.68	1	3.68
Q9UHQ7	18.4	5	3.68
P55345	73.59	20	3.6795
Q92481	14.71	4	3.6775
Q5VT06	14.64	4	3.66
Q8NCW5	7.32	2	3.66
Q16584	32.94	9	3.66
P07996	25.58	7	3.65429
P16949	29.2	8	3.65
Q9BT81	7.3	2	3.65
O14818	153.11	42	3.64548
Q15361	7.29	2	3.645
P29274	29.12	8	3.64
O96006	61.82	17	3.63647
P98194	3.63	1	3.63
Q9UHW9	3.61	1	3.61
Q96N66	7.21	2	3.605
P15509	7.21	2	3.605
P06126	14.4	4	3.6
Q86Y39	3.6	1	3.6
Q02790	71.96	20	3.598
P98173	7.19	2	3.595
Q96D37	10.78	3	3.59333
P45844	7.17	2	3.585
Q13523	107.48	30	3.58267
P17181	21.49	6	3.58167
Q99835	7.16	2	3.58
Q9H172	3.58	1	3.58
P42336	67.98	19	3.57789
O14978	32.19	9	3.57667
O94818	17.88	5	3.576
P01241	285.96	80	3.5745
Q96LA8	292.8	82	3.57073
P54840	10.71	3	3.57
Q9UJ83	7.14	2	3.57
Q9UPW6	3.57	1	3.57
Q9P1Z0	3.57	1	3.57
Q9H228	3.57	1	3.57
Q8N7Q3	3.57	1	3.57
Q15418	107.09	30	3.56967
Q9NRM7	21.4	6	3.56667
O43933	10.69	3	3.56333
O60603	17.8	5	3.56
P15382	7.12	2	3.56
Q9BSJ2	42.71	12	3.55917
Q9NP64	21.35	6	3.55833
Q9UH03	7.11	2	3.555
Q2M3G0	3.55	1	3.55
O43820	3.55	1	3.55
P15391	21.27	6	3.545
Q96AB3	7.09	2	3.545
Q8TDC0	7.09	2	3.545
Q96S96	10.61	3	3.53667
Q9Y448	7.07	2	3.535
Q8TAP4	59.93	17	3.52529
Q15034	14.1	4	3.525
Q9NXF7	7.05	2	3.525
Q99469	24.67	7	3.52429
Q9BRQ0	10.56	3	3.52
P36888	10.56	3	3.52
Q9NSE2	28.12	8	3.515
Q6VN20	21.09	6	3.515
P40189	21.09	6	3.515
Q9H4M7	21.08	6	3.51333
Q9HCG1	14.04	4	3.51
O15270	7.02	2	3.51
Q9Y3P8	3.51	1	3.51
P16581	3.51	1	3.51
O95297	3.51	1	3.51
P40225	10.52	3	3.50667
Q3V6T2	28	8	3.5
O75159	10.49	3	3.49667
Q9HCK8	45.42	13	3.49385
Q8IX07	10.48	3	3.49333
O60664	17.46	5	3.492
O60869	38.36	11	3.48727
P04279	6.97	2	3.485
Q86TA1	13.91	4	3.4775
Q96HU8	6.94	2	3.47
Q9Y6G9	20.81	6	3.46833
P49354	38.14	11	3.46727
P26639	69.22	20	3.461
O60907	27.68	8	3.46
P51553	6.92	2	3.46
Q9Y2V0	3.46	1	3.46
Q9UHV2	58.75	17	3.45588
P62937	82.89	24	3.45375
Q96EB6	331.45	96	3.4526
Q96PJ5	6.9	2	3.45
Q9NXW9	3.45	1	3.45
Q96IW7	3.45	1	3.45
P62166	3.45	1	3.45
Q8WYR1	17.23	5	3.446
O75600	6.89	2	3.445
O14764	6.89	2	3.445
Q15648	86.04	25	3.4416
Q92878	75.6	22	3.43636
A9UF07	54.97	16	3.43562
Q92837	44.66	13	3.43538
Q9UMQ6	13.72	4	3.43
Q9NUI1	3.43	1	3.43
Q9NRY7	3.43	1	3.43
Q6NUN0	3.43	1	3.43
Q06033	3.43	1	3.43
P54793	3.43	1	3.43
O00767	6.85	2	3.425
Q99613	58.22	17	3.42471
P19419	23.92	7	3.41714
O43561	40.97	12	3.41417
Q00526	68.22	20	3.411
P21741	13.64	4	3.41
P04004	74.81	22	3.40045
Q9BZF1	6.8	2	3.4
O15496	3.4	1	3.4
Q9Y383	169.96	50	3.3992
P29353	278.68	82	3.39854
O75380	20.38	6	3.39667
Q15661	6.79	2	3.395
P20231	6.79	2	3.395
O95455	6.79	2	3.395
P00533	1108.88	327	3.39107
Q9Y4H2	40.64	12	3.38667
B0I1T2	6.77	2	3.385
O43715	3.38	1	3.38
Q9Y5U2	13.51	4	3.3775
Q13118	43.9	13	3.37692
Q9UGY1	20.26	6	3.37667
Q9NUC0	10.13	3	3.37667
Q9P219	3.37	1	3.37
P43004	6.73	2	3.365
Q92685	6.73	2	3.365
Q9H869	26.91	8	3.36375
P23634	16.8	5	3.36
P08514	3.36	1	3.36
Q9C026	50.38	15	3.35867
Q13310	80.46	24	3.3525
P00558	73.7	22	3.35
Q9ULJ7	3.35	1	3.35
Q6NT04	3.35	1	3.35
Q16878	3.35	1	3.35
P56381	3.35	1	3.35
Q6EMB2	3.35	1	3.35
Q70CQ3	16.73	5	3.346
O95967	130.36	39	3.34256
Q9P2E3	13.37	4	3.3425
Q3T906	6.68	2	3.34
Q8IZS5	9.99	3	3.33
Q9NSI6	9.99	3	3.33
Q6UYC3	3.33	1	3.33
Q9UKU0	3.33	1	3.33
Q0VD86	3.33	1	3.33
P61586	93.23	28	3.32964
Q8N111	6.65	2	3.325
Q13224	26.58	8	3.3225
Q92547	46.49	14	3.32071
Q04759	49.81	15	3.32067
Q14994	19.88	6	3.31333
P16885	29.81	9	3.31222
O00571	218.49	66	3.31045
Q6SA08	3.31	1	3.31
Q92636	42.99	13	3.30692
Q8WUM9	9.92	3	3.30667
O00295	9.91	3	3.30333
A0AUL9	112.26	34	3.30176
P16870	33.01	10	3.301
P02788	13.2	4	3.3
Q96IY4	3.3	1	3.3
Q96G01	42.89	13	3.29923
Q9Y6A5	6.59	2	3.295
Q5TGY3	9.88	3	3.29333
Q92879	29.61	9	3.29
Q16775	3.29	1	3.29
Q9UNA0	3.29	1	3.29
Q6ZUT1	13.15	4	3.2875
O95352	45.98	14	3.28429
Q9P265	6.56	2	3.28
P16219	6.56	2	3.28
Q99680	9.83	3	3.27667
P29350	127.7	39	3.27436
Q9NTG1	3.27	1	3.27
Q8NHS0	3.27	1	3.27
Q96A83	3.27	1	3.27
Q04724	209.19	64	3.26859
Q8IZP0	186.19	57	3.26649
Q86XR8	16.3	5	3.26
P12314	9.77	3	3.25667
Q13888	9.77	3	3.25667
Q8NG11	6.51	2	3.255
P30874	6.51	2	3.255
P98082	68.32	21	3.25333
A7KAX9	22.76	7	3.25143
Q12830	19.5	6	3.25
Q9Y5P3	13	4	3.25
Q14493	9.75	3	3.25
Q07889	87.71	27	3.24852
P17813	16.24	5	3.248
Q9H1I8	107.1	33	3.24545
Q13444	81.1	25	3.244
P03950	22.7	7	3.24286
Q9NYZ4	3.24	1	3.24
Q6UXZ3	3.24	1	3.24
Q6UX41	3.24	1	3.24
O00481	3.24	1	3.24
Q9UQR1	12.95	4	3.2375
Q9H2G4	16.18	5	3.236
Q12802	25.87	8	3.23375
P05787	71.08	22	3.23091
P33993	400.55	124	3.23024
Q9UGM3	12.91	4	3.2275
P05549	19.34	6	3.22333
Q9UM22	9.67	3	3.22333
Q9P015	12.88	4	3.22
Q6ZTM8	3.22	1	3.22
O14595	3.22	1	3.22
Q9Y467	3.22	1	3.22
Q9BUV8	134.96	42	3.21333
P16471	19.26	6	3.21
Q6ICP4	9.63	3	3.21
Q93077	3.21	1	3.21
P69892	12.82	4	3.205
P53804	16	5	3.2
Q9Y264	3.2	1	3.2
Q15389	3.2	1	3.2
O60333	51.19	16	3.19937
Q14596	44.79	14	3.19929
Q96AF5	31.95	10	3.195
P08069	86.06	27	3.18741
Q9Y512	9.56	3	3.18667
Q99683	105.14	33	3.18606
A4UGR9	6.37	2	3.185
Q8N5I3	15.92	5	3.184
Q96G74	44.57	14	3.18357
P03971	9.55	3	3.18333
P23381	15.91	5	3.182
Q969F2	22.26	7	3.18
P49908	6.36	2	3.18
Q9UIG0	34.97	11	3.17909
Q5VU97	12.71	4	3.1775
O60287	9.52	3	3.17333
Q96S38	12.67	4	3.1675
P11169	6.33	2	3.165
Q14094	12.65	4	3.1625
Q14155	63.24	20	3.162
Q9H6R0	6.32	2	3.16
Q9Y365	3.16	1	3.16
Q9HAQ2	3.16	1	3.16
Q96MA6	3.16	1	3.16
Q8N1K5	3.16	1	3.16
P20719	3.16	1	3.16
Q9BWD3	3.16	1	3.16
Q96DC7	3.16	1	3.16
Q8IZW8	9.47	3	3.15667
Q9NZD4	12.62	4	3.155
Q9ULW0	31.53	10	3.153
P35520	25.2	8	3.15
P49189	15.75	5	3.15
P48745	3.15	1	3.15
Q9NP79	53.53	17	3.14882
P23471	28.27	9	3.14111
Q969U6	28.26	9	3.14
P43628	6.28	2	3.14
P17706	31.39	10	3.139
P06127	9.41	3	3.13667
P05093	18.81	6	3.135
Q9Y618	87.77	28	3.13464
O14936	100.29	32	3.13406
O75925	84.52	27	3.13037
P156924	3.13	1	3.13
P156922	3.13	1	3.13
P51606	3.13	1	3.13
Q9NXV2	31.27	10	3.127
P18031	137.52	44	3.12545
Q14814	12.49	4	3.1225
Q9UII2	12.48	4	3.12
P21554	3.12	1	3.12
Q8WUK0	9.36	3	3.12
P19784	280.46	90	3.11622
O95477	40.51	13	3.11615
P30481	6.23	2	3.115
Q9Y3M2	12.45	4	3.1125
P08631	133.83	43	3.11233
Q8NEM0	21.78	7	3.11143
Q99853	6.22	2	3.11
P22105	6.22	2	3.11
Q969J5	3.11	1	3.11
Q8WUH6	3.11	1	3.11
Q9NVU7	9.32	3	3.10667
P47872	9.32	3	3.10667
Q9Y5J9	9.32	3	3.10667
Q9HAT8	43.47	14	3.105
Q14999	18.63	6	3.105
Q9Y210	6.21	2	3.105
Q13507	6.21	2	3.105
O75145	6.21	2	3.105
Q8TEB1	15.51	5	3.102
Q8IZP6	9.3	3	3.1
Q9H299	6.2	2	3.1
Q7Z7G1	6.2	2	3.1
Q6E0U4	3.1	1	3.1
Q9BZR8	3.1	1	3.1
P52737	12.38	4	3.095
Q06732	9.28	3	3.09333
Q8TAK6	15.46	5	3.092
Q96BY9	24.73	8	3.09125
Q96I99	12.36	4	3.09
Q9P2K3	40.14	13	3.08769
Q96ER3	9.26	3	3.08667
P01614	15.43	5	3.086
Q15040	9.25	3	3.08333
Q9NZ42	15.4	5	3.08
Q9NQZ6	6.16	2	3.08
Q6J9G0	6.16	2	3.08
O14763	12.31	4	3.0775
O95259	6.15	2	3.075
P54098	9.21	3	3.07
Q92754	21.49	7	3.07
Q9P2Y5	125.84	41	3.06927
Q9Y478	487.99	159	3.06912
O43491	18.4	6	3.06667
Q13936	9.2	3	3.06667
Q02297	9.19	3	3.06333
Q5VZL5	9.19	3	3.06333
P28838	15.31	5	3.062
P55211	36.74	12	3.06167
Q02928	3.06	1	3.06
O95450	3.06	1	3.06
Q86UP4	3.06	1	3.06
Q5T7V8	33.63	11	3.05727
P11678	9.17	3	3.05667
P08842	6.11	2	3.055
P28331	36.66	12	3.055
P01700	9.16	3	3.05333
P41743	106.85	35	3.05286
P42680	36.63	12	3.0525
P20815	12.21	4	3.0525
Q8WY91	9.15	3	3.05
P09923	6.1	2	3.05
Q9C004	6.1	2	3.05
Q96GX5	3.05	1	3.05
Q05209	112.78	37	3.04811
P36402	9.14	3	3.04667
P20273	18.27	6	3.045
Q9UID3	18.25	6	3.04167
O60479	6.08	2	3.04
Q9UBE8	94.18	31	3.03806
P08183	24.3	8	3.0375
P13569	406.77	134	3.0356
Q9BQC6	6.07	2	3.035
P49913	6.06	2	3.03
P48736	30.27	10	3.027
Q9C0A0	15.1	5	3.02
Q00978	15.1	5	3.02
Q8NFW9	9.06	3	3.02
O75593	9.06	3	3.02
Q03431	9.06	3	3.02
Q9BQA9	6.04	2	3.02
Q8IVV2	3.02	1	3.02
P20749	30.18	10	3.018
P20138	9.04	3	3.01333
O14561	12.05	4	3.0125
Q16829	12.04	4	3.01
Q9H910	12.04	4	3.01
Q9Y243	6.02	2	3.01
O75427	9.02	3	3.00667
P39060	30.06	10	3.006
Q9Y2K7	27.05	9	3.00556
P13725	9.01	3	3.00333
O75354	6	2	3
Q5MNZ9	17.99	6	2.99833
Q6UY11	8.99	3	2.99667
Q02363	41.95	14	2.99643
Q4V328	5.99	2	2.995
Q9NUJ1	5.99	2	2.995
O43497	5.98	2	2.99
P25116	14.95	5	2.99
Q9UM73	20.91	7	2.98714
P01138	5.97	2	2.985
Q5JTW2	5.97	2	2.985
Q9UKN5	5.97	2	2.985
P12882	23.87	8	2.98375
P35590	17.9	6	2.98333
O43837	20.87	7	2.98143
P23469	5.96	2	2.98
Q8N187	2.98	1	2.98
P02766	133.96	45	2.97689
P41220	130.86	44	2.97409
P00747	32.67	11	2.97
Q9Y520	20.78	7	2.96857
O75830	8.89	3	2.96333
Q96H35	14.81	5	2.962
Q9UHD1	14.81	5	2.962
Q9Y2I7	2.96	1	2.96
Q92562	2.96	1	2.96
P29475	2.96	1	2.96
P18085	17.75	6	2.95833
P08243	17.74	6	2.95667
P21462	8.87	3	2.95667
P56945	79.77	27	2.95444
Q75T13	8.86	3	2.95333
Q9NQ82	2.95	1	2.95
Q8N1C8	2.95	1	2.95
Q6FHH6	2.95	1	2.95
Q02577	2.95	1	2.95
Q6UB98	14.74	5	2.948
P51787	11.79	4	2.9475
Q5T447	8.84	3	2.94667
Q9BQ66	218.04	74	2.94649
Q9BVG8	29.46	10	2.946
P49247	23.52	8	2.94
Q96S82	17.64	6	2.94
P09529	2.94	1	2.94
O95279	2.94	1	2.94
Q9BU70	2.94	1	2.94
Q02543	76.39	26	2.93808
P09958	20.56	7	2.93714
O95704	14.68	5	2.936
Q86UP2	20.55	7	2.93571
Q8N2M8	11.74	4	2.935
P14859	8.8	3	2.93333
Q15847	5.86	2	2.93
Q9UMD9	2.93	1	2.93
Q9NNZ3	2.93	1	2.93
Q96JX3	2.93	1	2.93
Q8TDB4	2.93	1	2.93
Q8NFI3	2.93	1	2.93
Q8IZV2	2.93	1	2.93
Q7L273	2.93	1	2.93
Q75V66	2.93	1	2.93
Q6UWJ1	2.93	1	2.93
Q5JNZ5	2.93	1	2.93
Q59GR8	2.93	1	2.93
Q59G22	2.93	1	2.93
Q59EJ3	2.93	1	2.93
Q4KWH8	2.93	1	2.93
Q01650	2.93	1	2.93
P35321	2.93	1	2.93
P30711	2.93	1	2.93
P16930	2.93	1	2.93
P13866	2.93	1	2.93
O75368	2.93	1	2.93
O75223	2.93	1	2.93
A4FU49	2.93	1	2.93
Q7Z614	8.79	3	2.93
O15455	8.78	3	2.92667
Q9Y530	5.85	2	2.925
Q86TP1	5.85	2	2.925
P59665	8.76	3	2.92
Q14624	5.84	2	2.92
P09874	169.23	58	2.91776
Q9UKW4	23.3	8	2.9125
Q71SY5	34.93	12	2.91083
Q9BQQ3	8.73	3	2.91
Q9H7M9	5.82	2	2.91
O60841	40.69	14	2.90643
Q92529	14.53	5	2.906
P55085	17.41	6	2.90167
Q13635	2.9	1	2.9
Q8NHV9	2.9	1	2.9
P25940	2.9	1	2.9
Q9C0I4	2.9	1	2.9
P32927	37.67	13	2.89769
P25942	57.94	20	2.897
Q8TF42	69.51	24	2.89625
Q66GS9	11.58	4	2.895
O14672	11.57	4	2.8925
Q9H3H9	26.01	9	2.89
Q92896	5.78	2	2.89
P32246	5.78	2	2.89
Q6P2I7	23.11	8	2.88875
P28799	75.1	26	2.88846
O94779	5.77	2	2.885
Q12772	115.25	40	2.88125
Q9P232	5.76	2	2.88
Q8IWV2	5.76	2	2.88
Q13484	5.76	2	2.88
Q8N1F1	2.88	1	2.88
Q9UPU3	2.88	1	2.88
Q9NPP4	11.5	4	2.875
Q14213	5.75	2	2.875
Q99767	8.62	3	2.87333
Q92569	91.94	32	2.87312
Q12800	91.89	32	2.87156
O00308	60.27	21	2.87
Q9UHC6	14.35	5	2.87
Q9Y6B7	5.74	2	2.87
P16109	2.87	1	2.87
O14508	20.08	7	2.86857
P23142	65.95	23	2.86739
Q969V5	40.13	14	2.86643
O95999	57.31	20	2.8655
Q05066	5.73	2	2.865
P51531	51.55	18	2.86389
Q15075	60.1	21	2.8619
P10768	20.03	7	2.86143
Q9UHI7	11.44	4	2.86
Q9Y2G4	2.86	1	2.86
P07197	34.3	12	2.85833
Q99956	14.29	5	2.858
P41567	11.43	4	2.8575
P09601	5.71	2	2.855
Q7L5N7	5.71	2	2.855
Q04828	8.56	3	2.85333
P30203	8.56	3	2.85333
Q5TB80	11.41	4	2.8525
P56556	17.11	6	2.85167
Q13239	17.11	6	2.85167
Q13094	68.4	24	2.85
P34903	8.55	3	2.85
Q8WUQ7	2.85	1	2.85
Q96SQ7	2.85	1	2.85
P48169	2.85	1	2.85
P67870	464.53	163	2.84988
Q9HCM3	25.64	9	2.84889
P20264	5.69	2	2.845
O15169	139.39	49	2.84469
Q01081	93.77	33	2.84152
Q9UQ80	127.84	45	2.84089
P22532	8.52	3	2.84
Q8IWU2	5.68	2	2.84
Q9H095	5.68	2	2.84
Q2V2M9	5.68	2	2.84
Q16539	252.53	89	2.83742
Q99697	31.2	11	2.83636
P42768	107.74	38	2.83526
P15172	28.35	10	2.835
Q9UJD0	5.67	2	2.835
Q71F23	31.15	11	2.83182
Q7Z7A1	8.49	3	2.83
Q8WW38	5.66	2	2.83
Q14149	5.66	2	2.83
P00738	45.25	16	2.82812
O95202	14.14	5	2.828
P04196	19.78	7	2.82571
Q9H9Y6	56.51	20	2.8255
Q15629	5.65	2	2.825
O14494	5.65	2	2.825
Q9NSD9	19.76	7	2.82286
P02792	42.34	15	2.82267
P46109	146.73	52	2.82173
Q9BZK7	36.68	13	2.82154
Q9UQM7	33.82	12	2.81833
Q86W54	19.72	7	2.81714
P14209	8.45	3	2.81667
O60844	8.45	3	2.81667
Q9BV10	5.63	2	2.815
Q8IXJ6	53.46	19	2.81368
P27797	70.32	25	2.8128
P09661	61.88	22	2.81273
Q8WUY3	5.62	2	2.81
Q9BXW6	5.62	2	2.81
O95772	2.81	1	2.81
O75132	8.42	3	2.80667
Q7LFL8	16.83	6	2.805
Q8TE85	8.41	3	2.80333
Q96P50	8.41	3	2.80333
P41970	11.21	4	2.8025
P26447	30.82	11	2.80182
Q92519	8.4	3	2.8
Q5VV43	8.39	3	2.79667
Q02108	5.59	2	2.795
O95376	111.7	40	2.7925
P07237	89.36	32	2.7925
P78314	47.46	17	2.79176
Q9UQC2	39.07	14	2.79071
Q14773	5.58	2	2.79
Q9P2J2	2.79	1	2.79
Q6I9S2	2.79	1	2.79
Q9NZM3	39.05	14	2.78929
Q9UBP5	13.94	5	2.788
Q9UMS6	11.15	4	2.7875
P01116	44.57	16	2.78563
P04075	61.23	22	2.78318
Q14789	50.07	18	2.78167
Q5SXM2	8.34	3	2.78
Q6IAV4	2.78	1	2.78
Q9ULT0	2.78	1	2.78
Q9P266	2.78	1	2.78
Q96JF0	2.78	1	2.78
Q8N4S9	2.78	1	2.78
Q5JPB4	2.78	1	2.78
Q15061	2.78	1	2.78
O15231	2.78	1	2.78
B4DN52	2.78	1	2.78
Q13432	238.94	86	2.77837
O75828	16.67	6	2.77833
O75385	66.63	24	2.77625
Q9BQF6	5.55	2	2.775
Q6ZV89	5.55	2	2.775
Q14088	8.32	3	2.77333
Q9H0L4	8.32	3	2.77333
P25205	135.87	49	2.77286
O75469	19.41	7	2.77286
P09960	24.95	9	2.77222
P30508	13.86	5	2.772
P07199	49.88	18	2.77111
Q99856	16.62	6	2.77
P09564	8.31	3	2.77
P24158	5.54	2	2.77
Q96LC7	2.77	1	2.77
Q8TDQ1	2.77	1	2.77
B5MC15	2.77	1	2.77
P40939	94.16	34	2.76941
P52630	24.92	9	2.76889
P35579	132.83	48	2.76729
P53816	8.3	3	2.76667
P32754	11.06	4	2.765
Q13882	11.06	4	2.765
Q8WWG1	5.53	2	2.765
P02795	24.88	9	2.76444
Q9H5V8	13.82	5	2.764
O75084	11.04	4	2.76
Q8WYP5	8.28	3	2.76
Q13636	8.27	3	2.75667
P34998	8.27	3	2.75667
Q9Y575	11.02	4	2.755
O15460	11.02	4	2.755
Q06055	5.51	2	2.755
Q6DJT9	5.51	2	2.755
P07339	24.79	9	2.75444
Q96F24	24.78	9	2.75333
Q14CM0	8.26	3	2.75333
Q9Y5A7	8.26	3	2.75333
O00750	24.76	9	2.75111
O75116	24.75	9	2.75
P30530	13.75	5	2.75
O00585	8.25	3	2.75
Q16621	5.5	2	2.75
O43504	137.38	50	2.7476
O43524	52.2	19	2.74737
Q96Q35	8.24	3	2.74667
O60880	35.7	13	2.74615
P04818	5.49	2	2.745
Q9NW97	5.49	2	2.745
Q9P2Y4	21.93	8	2.74125
Q6N075	5.48	2	2.74
P13762	2.74	1	2.74
Q9NS86	2.74	1	2.74
Q1L5Z9	2.74	1	2.74
Q6ZRI6	8.21	3	2.73667
P01127	8.21	3	2.73667
Q6ZMI0	5.47	2	2.735
P50052	5.47	2	2.735
P22492	8.2	3	2.73333
Q96P20	8.2	3	2.73333
Q9BXM0	13.65	5	2.73
P17027	5.46	2	2.73
Q9P021	5.46	2	2.73
P51692	43.65	16	2.72812
Q96Q89	13.63	5	2.726
P43358	13.63	5	2.726
Q9NZV8	5.45	2	2.725
Q9NZI2	5.45	2	2.725
P01834	24.52	9	2.72444
Q9NZ81	19.07	7	2.72429
O00206	29.96	11	2.72364
P02652	8.17	3	2.72333
P01009	35.4	13	2.72308
P08473	217.67	80	2.72087
P14324	8.16	3	2.72
Q9P0S3	5.44	2	2.72
O95206	5.44	2	2.72
Q9UEE9	5.44	2	2.72
P12883	21.75	8	2.71875
P08709	27.18	10	2.718
Q9UM47	21.74	8	2.7175
P10721	29.89	11	2.71727
Q16236	16.3	6	2.71667
Q9Y217	8.15	3	2.71667
O43570	27.16	10	2.716
Q9Y6I7	8.14	3	2.71333
P19174	271.14	100	2.7114
P15814	8.13	3	2.71
P43405	75.88	28	2.71
Q86YS7	5.42	2	2.71
O75503	2.71	1	2.71
P20936	78.57	29	2.70931
P19447	35.2	13	2.70769
P51570	10.83	4	2.7075
P08922	5.41	2	2.705
Q15761	8.11	3	2.70333
P13631	29.73	11	2.70273
P14416	10.81	4	2.7025
Q16828	16.21	6	2.70167
Q92997	81.02	30	2.70067
P78324	10.8	4	2.7
Q9BZ11	5.4	2	2.7
Q9H6Z9	18.9	7	2.7
Q06413	37.79	14	2.69929
P13521	16.19	6	2.69833
P02765	16.19	6	2.69833
P52736	13.49	5	2.698
P02647	150.95	56	2.69554
Q9UBV2	5.39	2	2.695
O95819	35.03	13	2.69462
Q99584	8.08	3	2.69333
Q7L5D6	59.25	22	2.69318
P67936	13.45	5	2.69
Q16877	8.07	3	2.69
O95866	8.07	3	2.69
P51798	5.38	2	2.69
P04141	5.38	2	2.69
Q9HCM7	2.69	1	2.69
Q9HAH7	2.69	1	2.69
Q8WXX7	2.69	1	2.69
Q8TBX8	2.69	1	2.69
Q6PII5	2.69	1	2.69
O75071	2.69	1	2.69
Q6PIS1	2.69	1	2.69
Q99608	48.39	18	2.68833
P30101	104.73	39	2.68538
Q9Y3R0	26.85	10	2.685
P25105	10.74	4	2.685
Q009871	5.37	2	2.685
P35610	5.37	2	2.685
Q92786	16.1	6	2.68333
Q9P253	16.1	6	2.68333
P41732	8.05	3	2.68333
P02741	24.15	9	2.68333
P03905	10.73	4	2.6825
Q6DKI1	10.73	4	2.6825
Q99797	10.73	4	2.6825
P27816	32.19	12	2.6825
P06702	50.94	19	2.68105
Q96I15	5.36	2	2.68
P00387	2.68	1	2.68
Q9Y2J0	2.68	1	2.68
Q14116	2.68	1	2.68
Q8WUH2	2.68	1	2.68
Q5VY60	2.68	1	2.68
Q96A73	10.71	4	2.6775
P36578	74.96	28	2.67714
O43293	18.74	7	2.67714
Q9Y463	139.2	52	2.67692
Q92851	42.83	16	2.67687
P61601	5.35	2	2.675
Q08881	24.07	9	2.67444
P35222	294.07	110	2.67336
P52888	8.02	3	2.67333
P98077	8.02	3	2.67333
Q14980	32.07	12	2.6725
Q9Y4L1	32.04	12	2.67
Q13115	13.35	5	2.67
Q9BQB6	5.34	2	2.67
Q5VWQ8	2.67	1	2.67
P82933	21.35	8	2.66875
O75907	5.33	2	2.665
Q9HBW0	10.65	4	2.6625
O60830	5.32	2	2.66
Q9UBY0	2.66	1	2.66
Q9UBA6	2.66	1	2.66
Q9NZN1	2.66	1	2.66
Q9H3V2	2.66	1	2.66
Q9H3R2	2.66	1	2.66
Q9BWM7	2.66	1	2.66
P40145	2.66	1	2.66
P34925	2.66	1	2.66
P29992	2.66	1	2.66
P16422	2.66	1	2.66
A8K7I4	2.66	1	2.66
Q15349	26.59	10	2.659
P51522	7.96	3	2.65333
P19878	21.22	8	2.6525
P04899	39.77	15	2.65133
O60437	15.9	6	2.65
Q9Y6G1	7.95	3	2.65
Q9HBZ2	10.58	4	2.645
Q8IUR6	5.29	2	2.645
Q96SL4	5.29	2	2.645
Q9HB63	7.93	3	2.64333
Q15397	7.93	3	2.64333
O43374	10.57	4	2.6425
Q9H1H9	10.56	4	2.64
O94952	2.64	1	2.64
Q9NP90	2.64	1	2.64
Q8NCG7	2.64	1	2.64
Q8NFZ0	7.91	3	2.63667
Q12982	13.18	5	2.636
Q96T58	28.99	11	2.63545
P61353	34.26	13	2.63538
Q99808	5.27	2	2.635
Q8NFA2	5.27	2	2.635
Q9HD43	5.27	2	2.635
Q13155	94.83	36	2.63417
P05067	234.44	89	2.63416
P30279	18.43	7	2.63286
Q15746	10.53	4	2.6325
Q96RR4	47.36	18	2.63111
O43149	13.15	5	2.63
Q8WYP3	7.89	3	2.63
Q6IA17	5.26	2	2.63
P21854	2.63	1	2.63
Q86XD8	2.63	1	2.63
Q9HCE7	34.15	13	2.62692
Q92823	7.88	3	2.62667
Q16352	7.88	3	2.62667
Q13219	18.38	7	2.62571
Q6PD74	5.25	2	2.625
Q9H257	15.73	6	2.62167
P27824	128.39	49	2.6202
Q9H1K0	7.86	3	2.62
Q9NZC3	2.62	1	2.62
P51811	2.62	1	2.62
Q8NEM7	18.32	7	2.61714
P05997	5.23	2	2.615
P06729	23.5	9	2.61111
Q9BTE0	23.49	9	2.61
Q9ULH7	10.44	4	2.61
P01135	10.44	4	2.61
Q8WU58	2.61	1	2.61
Q5U5X8	2.61	1	2.61
P62745	54.75	21	2.60714
Q8TCT8	7.82	3	2.60667
Q15517	7.82	3	2.60667
Q9Y4B6	20.85	8	2.60625
P82663	10.42	4	2.605
Q9HCY8	5.21	2	2.605
Q08209	23.43	9	2.60333
Q4VCS5	91.08	35	2.60229
Q8N4C6	15.6	6	2.6
P21291	5.2	2	2.6
Q8TDC3	2.6	1	2.6
Q86UL3	2.6	1	2.6
P57739	2.6	1	2.6
Q8IYT8	135.13	52	2.59865
Q86V81	64.96	25	2.5984
Q9NQ11	111.73	43	2.59837
Q8IXJ9	38.95	15	2.59667
Q7L5N1	334.77	129	2.59512
P29972	20.76	8	2.595
Q9NRF8	15.57	6	2.595
O75439	5.19	2	2.595
O00214	5.19	2	2.595
Q16644	23.35	9	2.59444
P12273	18.15	7	2.59286
P11233	12.96	5	2.592
Q9Y4C8	2.59	1	2.59
Q8N5B1	2.59	1	2.59
Q6ZN57	2.59	1	2.59
O14662	2.59	1	2.59
Q16378	2.59	1	2.59
P15516	2.59	1	2.59
P15515	2.59	1	2.59
P02814	2.59	1	2.59
P02808	2.59	1	2.59
P01236	2.59	1	2.59
Q92835	31.06	12	2.58833
Q14469	36.23	14	2.58786
O75807	18.11	7	2.58714
P62993	1752.83	678	2.58529
Q00604	10.34	4	2.585
Q9BU20	7.75	3	2.58333
Q9P2K6	20.66	8	2.5825
Q9H832	74.83	29	2.58034
O00220	28.38	11	2.58
Q8NFD5	20.64	8	2.58
O95980	5.16	2	2.58
Q56A76	5.16	2	2.58
Q9H596	2.58	1	2.58
O95858	2.58	1	2.58
O60259	2.58	1	2.58
Q96SN8	54.13	21	2.57762
Q7Z6A9	7.73	3	2.57667
Q99996	54.1	21	2.57619
O14917	5.15	2	2.575
O75306	36.03	14	2.57357
P78356	7.72	3	2.57333
P60174	30.87	12	2.5725
P60903	10.29	4	2.5725
Q9UPV9	15.43	6	2.57167
O15145	41.14	16	2.57125
Q13485	177.4	69	2.57101
O15042	43.69	17	2.57
O75676	12.85	5	2.57
Q14512	5.14	2	2.57
Q99715	5.14	2	2.57
P62987	35.96	14	2.56857
P04155	17.98	7	2.56857
Q96GA3	12.84	5	2.568
P51636	10.27	4	2.5675
Q8N6L1	10.27	4	2.5675
P32519	7.7	3	2.56667
Q4VC44	7.7	3	2.56667
P08238	1260.13	491	2.56646
P20265	12.83	5	2.566
P23760	20.5	8	2.5625
P05026	25.61	10	2.561
Q92542	28.17	11	2.56091
Q86UE8	10.24	4	2.56
Q8TE67	7.68	3	2.56
Q8WUY1	7.68	3	2.56
Q14802	17.91	7	2.55857
Q96JM7	10.23	4	2.5575
Q9Y6K9	677.37	265	2.55611
Q9NWQ4	12.78	5	2.556
O95298	5.11	2	2.555
Q96RL7	15.32	6	2.55333
Q15464	10.21	4	2.5525
P41134	17.85	7	2.55
Q9NS61	7.65	3	2.55
P45877	5.1	2	2.55
Q9NTK5	25.44	10	2.544
P80303	22.89	9	2.54333
Q5HYC2	7.63	3	2.54333
P48775	7.63	3	2.54333
Q9H9S3	10.17	4	2.5425
P42025	15.25	6	2.54167
Q13618	83.84	33	2.54061
Q9HBJ8	2.54	1	2.54
P37198	60.94	24	2.53917
Q00613	22.83	9	2.53667
Q96PZ7	7.61	3	2.53667
P16591	17.75	7	2.53571
P23443	40.57	16	2.53563
P42226	20.28	8	2.535
O43674	5.07	2	2.535
Q8N806	5.07	2	2.535
P43378	17.73	7	2.53286
Q9BSI4	20.26	8	2.5325
P10244	27.83	11	2.53
Q9BXJ1	7.59	3	2.53
Q12797	7.59	3	2.53
Q15788	37.93	15	2.52867
Q92466	20.22	8	2.5275
Q9NVF9	7.58	3	2.52667
B3KQF8	7.58	3	2.52667
Q16543	350.98	139	2.52504
O94929	5.05	2	2.525
O43559	5.05	2	2.525
O14924	5.05	2	2.525
Q8N6P7	5.05	2	2.525
P14210	5.05	2	2.525
Q96DA0	5.05	2	2.525
Q53GZ6	5.05	2	2.525
O75943	15.14	6	2.52333
P01106	1846.97	732	2.52318
P60484	68.11	27	2.52259
Q9H0B3	10.09	4	2.5225
P47928	15.13	6	2.52167
O75167	15.13	6	2.52167
P31146	35.3	14	2.52143
P06703	17.65	7	2.52143
O60504	65.53	26	2.52038
P62258	325.09	129	2.52008
Q8TEW6	7.56	3	2.52
P25713	2.52	1	2.52
Q7Z3C6	27.71	11	2.51909
Q8IUC6	15.11	6	2.51833
Q8IVW4	12.59	5	2.518
P14923	80.55	32	2.51719
Q8N8A6	5.03	2	2.515
Q96KR7	12.57	5	2.514
O75489	45.22	18	2.51222
O00555	220.93	88	2.51057
Q9BVS5	7.53	3	2.51
Q6PKX4	7.53	3	2.51
Q9H8H0	7.53	3	2.51
P12111	7.53	3	2.51
P20908	7.53	3	2.51
Q13740	5.02	2	2.51
Q8NEW0	2.51	1	2.51
Q9H501	15.05	6	2.50833
Q9UKS6	32.59	13	2.50692
P41240	80.2	32	2.50625
Q9BRR9	12.53	5	2.506
P25686	10.02	4	2.505
O43676	5.01	2	2.505
Q8WXF0	12.52	5	2.504
P33981	15.02	6	2.50333
P17931	7.51	3	2.50333
P50747	7.51	3	2.50333
P20618	87.59	35	2.50257
Q9UKL3	27.52	11	2.50182
P35219	2.5	1	2.5
Q9UPX8	19.99	8	2.49875
P22087	89.88	36	2.49667
Q9P0U4	7.49	3	2.49667
Q8WU20	7.49	3	2.49667
Q8N8S7	24.96	10	2.496
P51959	19.96	8	2.495
Q02246	4.99	2	2.495
Q8IUX8	4.99	2	2.495
P56693	17.46	7	2.49429
P51610	77.31	31	2.49387
Q5UIP0	284.29	114	2.49377
Q9H665	7.48	3	2.49333
O15360	47.32	19	2.49053
Q9NZJ7	4.98	2	2.49
Q9UPQ0	2.49	1	2.49
P04054	2.49	1	2.49
P30622	22.4	9	2.48889
P16452	7.46	3	2.48667
Q12852	19.88	8	2.485
B4DTG2	4.97	2	2.485
O00560	22.35	9	2.48333
Q13467	17.38	7	2.48286
Q68CJ9	17.38	7	2.48286
Q9NRJ4	9.93	4	2.4825
Q6T424	14.89	6	2.48167
O00291	19.85	8	2.48125
Q9Y5X2	12.4	5	2.48
Q9ULD4	12.4	5	2.48
O60721	12.4	5	2.48
O43181	4.96	2	2.48
Q9H761	9.91	4	2.4775
Q14554	7.43	3	2.47667
Q9ULJ1	9.9	4	2.475
P10620	4.95	2	2.475
P62753	96.52	39	2.47487
P55809	7.42	3	2.47333
Q9BXY4	2.47	1	2.47
Q96L93	2.47	1	2.47
P17174	12.35	5	2.47
O15535	7.4	3	2.46667
Q96D31	9.86	4	2.465
Q8TD08	22.18	9	2.46444
Q7Z6G8	14.78	6	2.46333
Q13438	32.01	13	2.46231
P04792	140.33	57	2.46193
O14495	7.38	3	2.46
Q7Z3S9	4.92	2	2.46
Q7KZF4	34.4	14	2.45714
P53667	29.48	12	2.45667
Q9Y3X0	7.37	3	2.45667
Q12816	12.28	5	2.456
P33778	14.73	6	2.455
P30988	7.36	3	2.45333
Q9UNN8	7.36	3	2.45333
Q01196	36.8	15	2.45333
O75928	49.05	20	2.4525
P09769	17.16	7	2.45143
P32780	34.31	14	2.45071
Q9NZN5	9.8	4	2.45
O94955	4.9	2	2.45
O96028	4.9	2	2.45
Q99784	4.9	2	2.45
Q9BY84	2.45	1	2.45
Q5T3F8	2.45	1	2.45
Q1RMC8	2.45	1	2.45
P52746	2.45	1	2.45
P49006	2.45	1	2.45
P36537	2.45	1	2.45
O43772	2.45	1	2.45
Q96LW7	2.45	1	2.45
Q14868	2.45	1	2.45
Q9HCB6	7.34	3	2.44667
Q9NRS6	12.23	5	2.446
Q9UBX0	4.89	2	2.445
Q8N6F8	4.89	2	2.445
Q15049	4.89	2	2.445
O00628	4.89	2	2.445
P55055	61.12	25	2.4448
[truncated: 9,584 more rows]
