# Supplementary material for: Identifying diabetes-related important protein targets with few interacting partners with the PageRank algorithm
Source: R Soc Open Sci. 2015 Apr 29;2(4):140252. doi: 10.1098/rsos.140252 (PMC4448867; doi:10.1098/rsos.140252)
Supplement: pp.zip [file rsos140252supp4.zip]

Archive with 3 entries (3 files):
- pagerank_v5_personalized.pl
- HPRD_bigcomponent_20090813_duplicatededges.txt
- melanoma_markers_for_personalization.txt
