# Supplementary material for: Identifying diabetes-related important protein targets with few interacting partners with the PageRank algorithm
Source: R Soc Open Sci. 2015 Apr 29;2(4):140252. doi: 10.1098/rsos.140252 (PMC4448867; doi:10.1098/rsos.140252)
Supplement: pp.zip [file rsos140252supp4.zip › HPRD_bigcomponent_20090813_duplicatededges.txt]

A0AVT1	O15198
O15198	A0AVT1
A0FGR8	P14672
P14672	A0FGR8
A0JLT2	P25963
P25963	A0JLT2
A0JLT2	P27707
P27707	A0JLT2
A0JLT2	Q6P2C8
Q6P2C8	A0JLT2
A0JLT2	Q96G25
Q96G25	A0JLT2
A0JLT2	Q9NVC6
Q9NVC6	A0JLT2
A0JLT2	Q9NWA0
Q9NWA0	A0JLT2
A0JLT2	Q9Y3C7
Q9Y3C7	A0JLT2
A0MZ66	Q96KG7
Q96KG7	A0MZ66
A1A4S6	Q13177
Q13177	A1A4S6
A1A4S6	Q16512
Q16512	A1A4S6
A1A4S6	Q6P5Z2
Q6P5Z2	A1A4S6
A2VEC9	P54259
P54259	A2VEC9
A2VEC9	Q9ULK2
Q9ULK2	A2VEC9
A4D1P6	O00560
O00560	A4D1P6
A4D1P6	O95376
O95376	A4D1P6
A4D1P6	Q9UNK0
Q9UNK0	A4D1P6
A6BM72	P54259
P54259	A6BM72
O00116	O15228
O15228	O00116
O00139	O94985
O94985	O00139
O00139	Q07866
Q07866	O00139
O00139	Q9H0B6
Q9H0B6	O00139
O00141	O15530
O15530	O00141
O00141	O43524
O43524	O00141
O00141	P15056
P15056	O00141
O00141	P16220
P16220	O00141
O00141	P43003
P43003	O00141
O00141	P46934
P46934	O00141
O00141	P48048
P48048	O00141
O00141	P49840
P49840	O00141
O00141	P49841
P49841	O00141
O00141	P52292
P52292	O00141
O00141	Q13164
Q13164	O00141
O00141	Q15119
Q15119	O00141
O00141	Q15599
Q15599	O00141
O00141	Q8N5S9
Q8N5S9	O00141
O00141	Q96PU5
Q96PU5	O00141
O00141	Q9HC98
Q9HC98	O00141
O00144	O00755
O00755	O00144
O00144	P04628
P04628	O00144
O00144	P09544
P09544	O00144
O00144	Q99750
Q99750	O00144
O00148	P82979
P82979	O00148
O00148	Q06265
Q06265	O00148
O00148	Q13838
Q13838	O00148
O00148	Q16627
Q16627	O00148
O00148	Q9H2X6
Q9H2X6	O00148
O00151	O43707
O43707	O00151
O00151	P08670
P08670	O00151
O00151	P12814
P12814	O00151
O00151	P14136
P14136	O00151
O00151	P35609
P35609	O00151
O00151	Q53H12
Q53H12	O00151
O00151	Q6ZTW0
Q6ZTW0	O00151
O00151	Q8TDR2
Q8TDR2	O00151
O00151	Q99697
Q99697	O00151
O00151	Q9NVW2
Q9NVW2	O00151
O00154	P54253
P54253	O00154
O00159	Q9NYV6
Q9NYV6	O00159
O00159	Q9UIG0
Q9UIG0	O00159
O00160	Q01844
Q01844	O00160
O00161	O00161
O00161	O00161
O00161	O15126
O15126	O00161
O00161	O15127
O15127	O00161
O00161	O43752
O43752	O00161
O00161	O75558
O75558	O00161
O00161	O76038
O76038	O00161
O00161	O95295
O95295	O00161
O00161	P13569
P13569	O00161
O00161	P17252
P17252	O00161
O00161	P23763
P23763	O00161
O00161	P33176
P33176	O00161
O00161	P51116
P51116	O00161
O00161	P51809
P51809	O00161
O00161	P54920
P54920	O00161
O00161	P63027
P63027	O00161
O00161	Q12846
Q12846	O00161
O00161	Q13277
Q13277	O00161
O00161	Q15811
Q15811	O00161
O00161	Q15833
Q15833	O00161
O00161	Q15836
Q15836	O00161
O00161	Q16623
Q16623	O00161
O00161	Q5T5C0
Q5T5C0	O00161
O00161	Q86Y82
Q86Y82	O00161
O00161	Q9BV40
Q9BV40	O00161
O00161	Q9NYB9
Q9NYB9	O00161
O00161	Q9P2A4
Q9P2A4	O00161
O00161	Q9UKI8
Q9UKI8	O00161
O00165	O00303
O00303	O00165
O00165	O60268
O60268	O00165
O00165	O95342
O95342	O00165
O00165	P01583
P01583	O00165
O00165	P08183
P08183	O00165
O00165	P14317
P14317	O00165
O00165	P21439
P21439	O00165
O00165	P27348
P27348	O00165
O00165	Q13563
Q13563	O00165
O00165	Q14247
Q14247	O00165
O00165	Q16760
Q16760	O00165
O00167	P04899
P04899	O00167
O00167	P19086
P19086	O00167
O00167	Q15475
Q15475	O00167
O00167	Q93062
Q93062	O00167
O00167	Q9UIU6
Q9UIU6	O00167
O00168	O14494
O14494	O00168
O00168	P05023
P05023	O00168
O00168	P05026
P05026	O00168
O00168	P17612
P17612	O00168
O00168	P62136
P62136	O00168
O00168	Q09013
Q09013	O00168
O00170	P27540
P27540	O00170
O00170	P27815
P27815	O00170
O00170	P35869
P35869	O00170
O00170	P68400
P68400	O00170
O00170	Q07869
Q07869	O00170
O00170	Q15185
Q15185	O00170
O00170	Q15388
Q15388	O00170
O00170	Q59H18
Q59H18	O00170
O00175	P51677
P51677	O00175
O00178	Q07954
Q07954	O00178
O00180	O00180
O00180	O00180
O00180	P63279
P63279	O00180
O00180	Q9P0U3
Q9P0U3	O00180
O00186	O14893
O14893	O00186
O00186	P14678
P14678	O00186
O00186	P17252
P17252	O00186
O00186	P57678
P57678	O00186
O00186	P62316
P62316	O00186
O00186	P62318
P62318	O00186
O00186	Q12846
Q12846	O00186
O00186	Q15833
Q15833	O00186
O00186	Q16637
Q16637	O00186
O00186	Q8TEQ6
Q8TEQ6	O00186
O00186	Q9UHI6
Q9UHI6	O00186
O00187	O00187
O00187	O00187
O00187	P05155
P05155	O00187
O00187	P11226
P11226	O00187
O00187	Q15485
Q15485	O00187
O00189	O43424
O43424	O00189
O00189	O43493
O43493	O00189
O00189	O60359
O60359	O00189
O00189	P08962
P08962	O00189
O00189	P13473
P13473	O00189
O00189	P84077
P84077	O00189
O00189	Q12879
Q12879	O00189
O00189	Q13224
Q13224	O00189
O00192	P12830
P12830	O00192
O00192	P19022
P19022	O00192
O00192	P55291
P55291	O00192
O00192	Q07157
Q07157	O00192
O00192	Q96RT1
Q96RT1	O00192
O00193	P01023
P01023	O00193
O00194	Q70J99
Q70J99	O00194
O00194	Q96C24
Q96C24	O00194
O00194	Q9BV36
Q9BV36	O00194
O00194	Q9UNE2
Q9UNE2	O00194
O00198	P10415
P10415	O00198
O00198	Q07021
Q07021	O00198
O00198	Q07817
Q07817	O00198
O00198	Q16548
Q16548	O00198
O00198	Q92843
Q92843	O00198
O00198	Q92934
Q92934	O00198
O00203	O43683
O43683	O00203
O00203	O60566
O60566	O00203
O00203	P36575
P36575	O00203
O00203	P48729
P48729	O00203
O00203	P59780
P59780	O00203
O00203	P62330
P62330	O00203
O00203	P84077
P84077	O00203
O00203	Q00610
Q00610	O00203
O00203	Q99726
Q99726	O00203
O00204	P49888
P49888	O00204
O00204	Q96Q35
Q96Q35	O00204
O00206	O15263
O15263	O00206
O00206	O43187
O43187	O00206
O00206	O43353
O43353	O00206
O00206	O60602
O60602	O00206
O00206	O95999
O95999	O00206
O00206	P08571
P08571	O00206
O00206	P09429
P09429	O00206
O00206	P14625
P14625	O00206
O00206	P43405
P43405	O00206
O00206	P51617
P51617	O00206
O00206	P58753
P58753	O00206
O00206	Q06187
Q06187	O00206
O00206	Q15399
Q15399	O00206
O00206	Q6IA17
Q6IA17	O00206
O00206	Q99836
Q99836	O00206
O00206	Q9H0E2
Q9H0E2	O00206
O00206	Q9NPH5
Q9NPH5	O00206
O00206	Q9NWF9
Q9NWF9	O00206
O00206	Q9UPT6
Q9UPT6	O00206
O00206	Q9Y6Y9
Q9Y6Y9	O00206
O00212	O00238
O00238	O00212
O00212	O60879
O60879	O00212
O00212	P01112
P01112	O00212
O00212	P36897
P36897	O00212
O00212	Q04771
Q04771	O00212
O00212	Q13485
Q13485	O00212
O00212	Q15796
Q15796	O00212
O00212	Q9HAU4
Q9HAU4	O00212
O00212	Q9UIW2
Q9UIW2	O00212
O00213	O00213
O00213	O00213
O00213	O94985
O94985	O00213
O00213	P00519
P00519	O00213
O00213	P04156
P04156	O00213
O00213	P05067
P05067	O00213
O00213	P48023
P48023	O00213
O00213	P50552
P50552	O00213
O00213	P51693
P51693	O00213
O00213	P54253
P54253	O00213
O00213	P98164
P98164	O00213
O00213	Q06481
Q06481	O00213
O00213	Q07954
Q07954	O00213
O00213	Q12800
Q12800	O00213
O00213	Q8N8S7
Q8N8S7	O00213
O00213	Q92993
Q92993	O00213
O00213	Q9UI08
Q9UI08	O00213
O00214	P05556
P05556	O00214
O00214	P13612
P13612	O00214
O00214	P26006
P26006	O00214
O00220	O00220
O00220	O00220
O00220	O14763
O14763	O00220
O00220	O95999
O95999	O00220
O00220	P01730
P01730	O00220
O00220	P02458
P02458	O00220
O00220	P50591
P50591	O00220
O00220	P51398
P51398	O00220
O00220	Q06187
Q06187	O00220
O00220	Q13158
Q13158	O00220
O00220	Q13546
Q13546	O00220
O00220	Q14790
Q14790	O00220
O00220	Q15628
Q15628	O00220
O00220	Q8WXG6
Q8WXG6	O00220
O00220	Q96BY2
Q96BY2	O00220
O00220	Q9NS23
Q9NS23	O00220
O00220	Q9UBN6
Q9UBN6	O00220
O00221	O00743
O00743	O00221
O00221	P01583
P01583	O00221
O00221	P14923
P14923	O00221
O00221	P19838
P19838	O00221
O00221	P63208
P63208	O00221
O00221	Q00653
Q00653	O00221
O00221	Q04206
Q04206	O00221
O00221	Q04864
Q04864	O00221
O00221	Q13616
Q13616	O00221
O00222	O75925
O75925	O00222
O00222	O75928
O75928	O00222
O00222	P21333
P21333	O00222
O00222	Q5JY77
Q5JY77	O00222
O00230	P30872
P30872	O00230
O00230	P30874
P30874	O00230
O00230	P31391
P31391	O00230
O00230	P32745
P32745	O00230
O00230	P35346
P35346	O00230
O00230	Q92847
Q92847	O00230
O00230	Q96LB1
Q96LB1	O00230
O00231	O60383
O60383	O00231
O00231	P04406
P04406	O00231
O00231	P04637
P04637	O00231
O00231	P21246
P21246	O00231
O00231	P26641
P26641	O00231
O00231	P54257
P54257	O00231
O00231	P68104
P68104	O00231
O00231	P84022
P84022	O00231
O00231	Q00653
Q00653	O00231
O00231	Q04724
Q04724	O00231
O00231	Q05516
Q05516	O00231
O00231	Q13432
Q13432	O00231
O00231	Q13485
Q13485	O00231
O00231	Q14194
Q14194	O00231
O00231	Q15047
Q15047	O00231
O00231	Q15262
Q15262	O00231
O00231	Q15796
Q15796	O00231
O00231	Q15797
Q15797	O00231
O00231	Q5T3J3
Q5T3J3	O00231
O00231	Q7L5N1
Q7L5N1	O00231
O00231	Q96ID5
Q96ID5	O00231
O00231	Q99717
Q99717	O00231
O00231	Q9GZT6
Q9GZT6	O00231
O00231	Q9H7U1
Q9H7U1	O00231
O00231	Q9NPI1
Q9NPI1	O00231
O00231	Q9UKY1
Q9UKY1	O00231
O00231	Q9Y3C7
Q9Y3C7	O00231
O00232	Q9UNM6
Q9UNM6	O00232
O00232	Q9Y4K3
Q9Y4K3	O00232
O00233	P15923
P15923	O00233
O00233	P62333
P62333	O00233
O00238	O00238
O00238	O00238
O00238	O14544
O14544	O00238
O00238	O15105
O15105	O00238
O00238	O43541
O43541	O00238
O00238	O60383
O60383	O00238
O00238	O75995
O75995	O00238
O00238	O94921
O94921	O00238
O00238	O95630
O95630	O00238
O00238	O95747
O95747	O00238
O00238	O95972
O95972	O00238
O00238	P10114
P10114	O00238
O00238	P11802
P11802	O00238
O00238	P12643
P12643	O00238
O00238	P12644
P12644	O00238
O00238	P13805
P13805	O00238
O00238	P15882
P15882	O00238
O00238	P18075
P18075	O00238
O00238	P22004
P22004	O00238
O00238	P36894
P36894	O00238
O00238	P36897
P36897	O00238
O00238	P43026
P43026	O00238
O00238	P48454
P48454	O00238
O00238	P57729
P57729	O00238
O00238	P57735
P57735	O00238
O00238	P61962
P61962	O00238
O00238	P62070
P62070	O00238
O00238	P62826
P62826	O00238
O00238	P62979
P62979	O00238
O00238	P62987
P62987	O00238
O00238	P67775
P67775	O00238
O00238	Q04323
Q04323	O00238
O00238	Q13153
Q13153	O00238
O00238	Q13501
Q13501	O00238
O00238	Q13873
Q13873	O00238
O00238	Q14D04
Q14D04	O00238
O00238	Q15052
Q15052	O00238
O00238	Q16671
Q16671	O00238
O00238	Q58WW2
Q58WW2	O00238
O00238	Q5T6F0
Q5T6F0	O00238
O00238	Q6KF10
Q6KF10	O00238
O00238	Q6P3X3
Q6P3X3	O00238
O00238	Q70EL2
Q70EL2	O00238
O00238	Q7Z6B7
Q7Z6B7	O00238
O00238	Q8N653
Q8N653	O00238
O00238	Q8TDR2
Q8TDR2	O00238
O00238	Q96AE7
Q96AE7	O00238
O00238	Q96B97
Q96B97	O00238
O00238	Q96D21
Q96D21	O00238
O00238	Q9H4E5
Q9H4E5	O00238
O00238	Q9H5K3
Q9H5K3	O00238
O00238	Q9H832
Q9H832	O00238
O00238	Q9NR64
Q9NR64	O00238
O00238	Q9NRW1
Q9NRW1	O00238
O00238	Q9NW38
Q9NW38	O00238
O00238	Q9NYS0
Q9NYS0	O00238
O00238	Q9UF11
Q9UF11	O00238
O00238	Q9UNE7
Q9UNE7	O00238
O00238	Q9UNH7
Q9UNH7	O00238
O00241	O00241
O00241	O00241
O00241	O43914
O43914	O00241
O00244	O00244
O00244	O00244
O00244	P35670
P35670	O00244
O00244	Q02790
Q02790	O00244
O00244	Q04656
Q04656	O00244
O00253	P32245
P32245	O00253
O00253	P33032
P33032	O00253
O00253	P41968
P41968	O00253
O00253	Q9UBU3
Q9UBU3	O00253
O00254	P00734
P00734	O00254
O00254	P08311
P08311	O00254
O00254	P33151
P33151	O00254
O00254	P57087
P57087	O00254
O00254	Q96RI0
Q96RI0	O00254
O00254	Q9BX67
Q9BX67	O00254
O00254	Q9H8V3
Q9H8V3	O00254
O00254	Q9Y624
Q9Y624	O00254
O00255	O14686
O14686	O00255
O00255	P08670
P08670	O00255
O00255	P14136
P14136	O00255
O00255	P15927
P15927	O00255
O00255	P17535
P17535	O00255
O00255	P19838
P19838	O00255
O00255	P30876
P30876	O00255
O00255	P35579
P35579	O00255
O00255	P46940
P46940	O00255
O00255	P84022
P84022	O00255
O00255	Q00653
Q00653	O00255
O00255	Q03164
Q03164	O00255
O00255	Q04206
Q04206	O00255
O00255	Q15291
Q15291	O00255
O00255	Q15797
Q15797	O00255
O00255	Q99717
Q99717	O00255
O00255	Q9BXW9
Q9BXW9	O00255
O00255	Q9UBL3
Q9UBL3	O00255
O00255	Q9UBU7
Q9UBU7	O00255
O00257	P06400
P06400	O00257
O00257	P12757
P12757	O00257
O00257	P56545
P56545	O00257
O00257	P63279
P63279	O00257
O00257	Q06587
Q06587	O00257
O00257	Q13363
Q13363	O00257
O00257	Q13642
Q13642	O00257
O00257	Q99496
Q99496	O00257
O00257	Q9NWA0
Q9NWA0	O00257
O00264	P48039
P48039	O00264
O00264	Q12770
Q12770	O00264
O00267	O00267
O00267	O00267
O00267	O14744
O14744	O00267
O00267	O43719
O43719	O00267
O00267	O95405
O95405	O00267
O00267	P13010
P13010	O00267
O00267	P16104
P16104	O00267
O00267	P24928
P24928	O00267
O00267	P50750
P50750	O00267
O00267	P62937
P62937	O00267
O00267	P63272
P63272	O00267
O00267	Q12789
Q12789	O00267
O00267	Q13123
Q13123	O00267
O00267	Q13526
Q13526	O00267
O00267	Q16643
Q16643	O00267
O00267	Q58WW2
Q58WW2	O00267
O00267	Q66LE6
Q66LE6	O00267
O00267	Q92561
Q92561	O00267
O00267	Q99873
Q99873	O00267
O00267	Q9NRX1
Q9NRX1	O00267
O00267	Q9NZ63
Q9NZ63	O00267
O00267	Q9UHR5
Q9UHR5	O00267
O00268	P08047
P08047	O00268
O00268	P17544
P17544	O00268
O00268	P21675
P21675	O00268
O00268	P35869
P35869	O00268
O00268	P42858
P42858	O00268
O00268	P45973
P45973	O00268
O00268	P49848
P49848	O00268
O00268	P52655
P52655	O00268
O00268	P52657
P52657	O00268
O00268	Q03060
Q03060	O00268
O00268	Q12962
Q12962	O00268
O00268	Q13185
Q13185	O00268
O00268	Q15542
Q15542	O00268
O00268	Q15544
Q15544	O00268
O00268	Q15545
Q15545	O00268
O00268	Q16514
Q16514	O00268
O00268	Q16594
Q16594	O00268
O00268	Q6P1X5
Q6P1X5	O00268
O00273	O76075
O76075	O00273
O00273	P10144
P10144	O00273
O00273	P42574
P42574	O00273
O00273	P55210
P55210	O00273
O00273	P61981
P61981	O00273
O00273	P63104
P63104	O00273
O00273	Q01844
Q01844	O00273
O00273	Q7Z6G3
Q7Z6G3	O00273
O00273	Q9NRL3
Q9NRL3	O00273
O00273	Q9UHD4
Q9UHD4	O00273
O00287	O14593
O14593	O00287
O00287	P48382
P48382	O00287
O00287	P51532
P51532	O00287
O00291	O00291
O00291	O00291
O00291	O14727
O14727	O00291
O00291	O60925
O60925	O00291
O00291	O75146
O75146	O00291
O00291	O95782
O95782	O00291
O00291	P05549
P05549	O00291
O00291	P09496
P09496	O00291
O00291	P09497
P09497	O00291
O00291	P42574
P42574	O00291
O00291	P42858
P42858	O00291
O00291	P46783
P46783	O00291
O00291	P55211
P55211	O00291
O00291	P56537
P56537	O00291
O00291	P63010
P63010	O00291
O00291	Q00610
Q00610	O00291
O00291	Q14790
Q14790	O00291
O00295	P50222
P50222	O00295
O00295	Q01844
Q01844	O00295
O00299	O14582
O14582	O00299
O00299	O15116
O15116	O00299
O00299	Q6EEV6
Q6EEV6	O00299
O00299	Q99972
Q99972	O00299
O00299	Q99996
Q99996	O00299
O00300	O14788
O14788	O00300
O00300	O75888
O75888	O00300
O00300	P02751
P02751	O00300
O00300	P04004
P04004	O00300
O00300	P04275
P04275	O00300
O00300	P07996
P07996	O00300
O00300	P50591
P50591	O00300
O00303	O15198
O15198	O00303
O00303	O60832
O60832	O00303
O00303	P04278
P04278	O00303
O00303	P21246
P21246	O00303
O00303	P28223
P28223	O00303
O00303	P42345
P42345	O00303
O00303	P68104
P68104	O00303
O00303	Q7L2H7
Q7L2H7	O00303
O00303	Q9BWU1
Q9BWU1	O00303
O00305	O00555
O00555	O00305
O00305	O75628
O75628	O00305
O00305	P21246
P21246	O00305
O00305	Q12788
Q12788	O00305
O00305	Q9Y3C7
Q9Y3C7	O00305
O00308	P05549
P05549	O00308
O00308	P08887
P08887	O00308
O00308	P20936
P20936	O00308
O00308	P31785
P31785	O00308
O00308	P37088
P37088	O00308
O00308	P50552
P50552	O00308
O00308	P51168
P51168	O00308
O00308	P51170
P51170	O00308
O00308	P51795
P51795	O00308
O00308	P54259
P54259	O00308
O00308	Q01844
Q01844	O00308
O00308	Q13625
Q13625	O00308
O00308	Q14118
Q14118	O00308
O00308	Q15637
Q15637	O00308
O00308	Q16630
Q16630	O00308
O00308	Q93009
Q93009	O00308
O00308	Q96G27
Q96G27	O00308
O00308	Q9BTC0
Q9BTC0	O00308
O00308	Q9NR12
Q9NR12	O00308
O00308	Q9NV92
Q9NV92	O00308
O00308	Q9Y3C5
Q9Y3C5	O00308
O00311	O43913
O43913	O00311
O00311	O60610
O60610	O00311
O00311	P11802
P11802	O00311
O00311	P24941
P24941	O00311
O00311	P25205
P25205	O00311
O00311	P33991
P33991	O00311
O00311	P33992
P33992	O00311
O00311	P33993
P33993	O00311
O00311	P38936
P38936	O00311
O00311	P49736
P49736	O00311
O00311	Q13415
Q13415	O00311
O00311	Q7L590
Q7L590	O00311
O00311	Q8N726
Q8N726	O00311
O00311	Q9UBU7
Q9UBU7	O00311
O00311	Q9Y5N6
Q9Y5N6	O00311
O00327	O14503
O14503	O00327
O00327	O15516
O15516	O00327
O00327	P07900
P07900	O00327
O00327	P35869
P35869	O00327
O00327	P49674
P49674	O00327
O00327	P56645
P56645	O00327
O00327	Q16526
Q16526	O00327
O00327	Q16534
Q16534	O00327
O00327	Q16665
Q16665	O00327
O00327	Q8IUM7
Q8IUM7	O00327
O00327	Q99743
Q99743	O00327
O00327	Q99814
Q99814	O00327
O00329	O00329
O00329	O00329
O00329	O00459
O00459	O00329
O00329	O14787
O14787	O00329
O00329	P01112
P01112	O00329
O00329	P05112
P05112	O00329
O00329	P08700
P08700	O00329
O00329	P21583
P21583	O00329
O00329	P27986
P27986	O00329
O00329	Q7Z444
Q7Z444	O00329
O00329	Q9BUT9
Q9BUT9	O00329
O00329	Q9H1I8
Q9H1I8	O00329
O00329	Q9UKM9
Q9UKM9	O00329
O00329	Q9Y4H2
Q9Y4H2	O00329
O00330	P09622
P09622	O00330
O00330	P10515
P10515	O00330
O00330	P11177
P11177	O00330
O00330	Q01844
Q01844	O00330
O00330	Q09472
Q09472	O00330
O00330	Q15119
Q15119	O00330
O00339	O00339
O00339	O00339
O00339	O95460
O95460	O00339
O00339	P02452
P02452	O00339
O00339	P02462
P02462	O00339
O00339	P02751
P02751	O00339
O00339	P08572
P08572	O00339
O00339	P21941
P21941	O00339
O00339	P29400
P29400	O00339
O00339	P35556
P35556	O00339
O00339	P53420
P53420	O00339
O00339	P54253
P54253	O00339
O00339	Q01955
Q01955	O00339
O00339	Q14031
Q14031	O00339
O00358	Q01970
Q01970	O00358
O00391	Q9NRR5
Q9NRR5	O00391
O00401	O43516
O43516	O00401
O00401	O75400
O75400	O00401
O00401	P00519
P00519	O00401
O00401	P07737
P07737	O00401
O00401	P07900
P07900	O00401
O00401	P08238
P08238	O00401
O00401	P16333
P16333	O00401
O00401	P17081
P17081	O00401
O00401	P32241
P32241	O00401
O00401	P50552
P50552	O00401
O00401	P60953
P60953	O00401
O00401	P62993
P62993	O00401
O00401	Q14247
Q14247	O00401
O00401	Q15811
Q15811	O00401
O00401	Q5T0N5
Q5T0N5	O00401
O00401	Q6XZF7
Q6XZF7	O00401
O00401	Q8TF74
Q8TF74	O00401
O00401	Q96RU3
Q96RU3	O00401
O00401	Q99963
Q99963	O00401
O00401	Q9BY11
Q9BY11	O00401
O00401	Q9NZQ3
Q9NZQ3	O00401
O00401	Q9UI08
Q9UI08	O00401
O00401	Q9UKS6
Q9UKS6	O00401
O00401	Q9UNF0
Q9UNF0	O00401
O00409	Q96B26
Q96B26	O00409
O00410	P07305
P07305	O00410
O00410	P26373
P26373	O00410
O00410	P35658
P35658	O00410
O00410	P37198
P37198	O00410
O00410	P46777
P46777	O00410
O00410	P49790
P49790	O00410
O00410	P49792
P49792	O00410
O00410	P52948
P52948	O00410
O00410	P55895
P55895	O00410
O00410	P62081
P62081	O00410
O00410	P62750
P62750	O00410
O00410	P62826
P62826	O00410
O00410	P62829
P62829	O00410
O00410	Q6W0C5
Q6W0C5	O00410
O00411	Q8WVM0
Q8WVM0	O00411
O00411	Q9H5Q4
Q9H5Q4	O00411
O00418	O15264
O15264	O00418
O00418	P13639
P13639	O00418
O00418	P17612
P17612	O00418
O00418	P23443
P23443	O00418
O00418	P45983
P45983	O00418
O00418	P45984
P45984	O00418
O00418	P49137
P49137	O00418
O00418	P53778
P53778	O00418
O00418	P54646
P54646	O00418
O00418	Q13131
Q13131	O00418
O00418	Q15418
Q15418	O00418
O00418	Q15759
Q15759	O00418
O00418	Q16539
Q16539	O00418
O00418	Q16644
Q16644	O00418
O00418	Q8IW41
Q8IW41	O00418
O00418	Q9UBS0
Q9UBS0	O00418
O00422	O75528
O75528	O00422
O00422	P56282
P56282	O00422
O00422	P61247
P61247	O00422
O00422	Q13422
Q13422	O00422
O00422	Q13547
Q13547	O00422
O00422	Q9UGY1
Q9UGY1	O00422
O00422	Q9UMX1
Q9UMX1	O00422
O00423	O43424
O43424	O00423
O00423	Q9H9L3
Q9H9L3	O00423
O00423	Q9ULK0
Q9ULK0	O00423
O00429	P08670
P08670	O00429
O00429	P49841
P49841	O00429
O00429	Q02779
Q02779	O00429
O00429	Q9NTG7
Q9NTG7	O00429
O00429	Q9Y3D6
Q9Y3D6	O00429
O00443	P00533
P00533	O00443
O00443	P04626
P04626	O00443
O00444	O00444
O00444	O00444
O00444	P31947
P31947	O00444
O00444	P36897
P36897	O00444
O00444	P42680
P42680	O00444
O00444	Q13485
Q13485	O00444
O00444	Q5JR59
Q5JR59	O00444
O00444	Q5VWP2
Q5VWP2	O00444
O00445	O00445
O00445	O00445
O00445	P62820
P62820	O00445
O00445	Q9BQG1
Q9BQG1	O00445
O00445	Q9ULB1
Q9ULB1	O00445
O00451	P39905
P39905	O00451
O00451	Q99748
Q99748	O00451
O00453	P05771
P05771	O00453
O00453	Q7L622
Q7L622	O00453
O00458	Q92769
Q92769	O00458
O00458	Q92963
Q92963	O00458
O00459	O14512
O14512	O00459
O00459	O14544
O14544	O00459
O00459	O15524
O15524	O00459
O00459	P00533
P00533	O00459
O00459	P01133
P01133	O00459
O00459	P04626
P04626	O00459
O00459	P06241
P06241	O00459
O00459	P07333
P07333	O00459
O00459	P08069
P08069	O00459
O00459	P08631
P08631	O00459
O00459	P09619
P09619	O00459
O00459	P10721
P10721	O00459
O00459	P10747
P10747	O00459
O00459	P11362
P11362	O00459
O00459	P21860
P21860	O00459
O00459	P22681
P22681	O00459
O00459	P29317
P29317	O00459
O00459	P29353
P29353	O00459
O00459	P30530
P30530	O00459
O00459	P31946
P31946	O00459
O00459	P35568
P35568	O00459
O00459	P36897
P36897	O00459
O00459	P37173
P37173	O00459
O00459	P43405
P43405	O00459
O00459	P46109
P46109	O00459
O00459	P62993
P62993	O00459
O00459	Q07889
Q07889	O00459
O00459	Q15019
Q15019	O00459
O00459	Q15303
Q15303	O00459
O00459	Q9UPY6
Q9UPY6	O00459
O00459	Q9Y4H2
Q9Y4H2	O00459
O00463	O00463
O00463	O00463
O00463	O14836
O14836	O00463
O00463	O43353
O43353	O00463
O00463	O43734
O43734	O00463
O00463	O94972
O94972	O00463
O00463	O95551
O95551	O00463
O00463	P25942
P25942	O00463
O00463	P26842
P26842	O00463
O00463	P28908
P28908	O00463
O00463	P36941
P36941	O00463
O00463	P43489
P43489	O00463
O00463	Q00994
Q00994	O00463
O00463	Q13114
Q13114	O00463
O00463	Q13546
Q13546	O00463
O00463	Q92956
Q92956	O00463
O00463	Q93009
Q93009	O00463
O00463	Q99558
Q99558	O00463
O00463	Q99683
Q99683	O00463
O00463	Q9NP84
Q9NP84	O00463
O00463	Q9NS68
Q9NS68	O00463
O00463	Q9Y6Q6
Q9Y6Q6	O00463
O00468	P54259
P54259	O00468
O00468	Q5VTD9
Q5VTD9	O00468
O00470	O43364
O43364	O00470
O00470	O43711
O43711	O00470
O00470	P09016
P09016	O00470
O00470	P14653
P14653	O00470
O00470	P17481
P17481	O00470
O00470	P17483
P17483	O00470
O00470	P20719
P20719	O00470
O00470	P31260
P31260	O00470
O00470	P31268
P31268	O00470
O00470	P31269
P31269	O00470
O00470	P31270
P31270	O00470
O00470	P31271
P31271	O00470
O00470	P31276
P31276	O00470
O00470	P31277
P31277	O00470
O00470	P31314
P31314	O00470
O00470	P35452
P35452	O00470
O00470	P35453
P35453	O00470
O00470	P40424
P40424	O00470
O00470	P40426
P40426	O00470
O00470	P55347
P55347	O00470
O00470	Q92826
Q92826	O00470
O00471	P05129
P05129	O00471
O00471	P11233
P11233	O00471
O00471	P62330
P62330	O00471
O00472	Q96JC9
Q96JC9	O00472
O00482	O15514
O15514	O00482
O00482	O60869
O60869	O00482
O00482	P01160
P01160	O00482
O00482	P02768
P02768	O00482
O00482	P48552
P48552	O00482
O00482	Q12796
Q12796	O00482
O00482	Q15466
Q15466	O00482
O00482	Q6STE5
Q6STE5	O00482
O00482	Q92786
Q92786	O00482
O00482	Q9NPJ4
Q9NPJ4	O00482
O00488	P62820
P62820	O00488
O00499	O00499
O00499	O00499
O00499	O14939
O14939	O00499
O00499	O15350
O15350	O00499
O00499	O43150
O43150	O00499
O00499	O43426
O43426	O00499
O00499	O94973
O94973	O00499
O00499	O95219
O95219	O00499
O00499	O95782
O95782	O00499
O00499	P00519
P00519	O00499
O00499	P01106
P01106	O00499
O00499	P09467
P09467	O00499
O00499	P17600
P17600	O00499
O00499	P23229
P23229	O00499
O00499	P26006
P26006	O00499
O00499	P39880
P39880	O00499
O00499	P49418
P49418	O00499
O00499	P50570
P50570	O00499
O00499	P56199
P56199	O00499
O00499	P62834
P62834	O00499
O00499	Q05193
Q05193	O00499
O00499	Q05397
Q05397	O00499
O00499	Q07889
Q07889	O00499
O00499	Q13426
Q13426	O00499
O00499	Q8IVH8
Q8IVH8	O00499
O00499	Q8TB24
Q8TB24	O00499
O00499	Q8WYP3
Q8WYP3	O00499
O00499	Q99700
Q99700	O00499
O00499	Q99962
Q99962	O00499
O00499	Q9Y2H0
Q9Y2H0	O00499
O00499	Q9Y371
Q9Y371	O00499
O00501	O00501
O00501	O00501
O00501	O15551
O15551	O00501
O00501	O75970
O75970	O00501
O00501	Q07157
Q07157	O00501
O00505	P07910
P07910	O00505
O00505	P18754
P18754	O00505
O00505	P19838
P19838	O00505
O00505	P21980
P21980	O00505
O00505	P38432
P38432	O00505
O00505	P46527
P46527	O00505
O00505	Q14974
Q14974	O00505
O00505	Q9Y247
Q9Y247	O00505
O00506	O00506
O00506	O00506
O00506	P63104
P63104	O00506
O00506	Q08379
Q08379	O00506
O00506	Q9BUL8
Q9BUL8	O00506
O00507	P10636
P10636	O00507
O00512	P35222
P35222	O00512
O00512	Q9BRQ0
Q9BRQ0	O00512
O00512	Q9Y3Y4
Q9Y3Y4	O00512
O00515	Q9UMD9
Q9UMD9	O00515
O00522	O14713
O14713	O00522
O00522	P62834
P62834	O00522
O00548	O00548
O00548	O00548
O00548	O00587
O00587	O00548
O00548	O14672
O14672	O00548
O00548	P46531
P46531	O00548
O00548	P48745
P48745	O00548
O00548	P49768
P49768	O00548
O00548	Q04721
Q04721	O00548
O00548	Q6P9H4
Q6P9H4	O00548
O00548	Q86UL8
Q86UL8	O00548
O00548	Q9H488
Q9H488	O00548
O00548	Q9UM47
Q9UM47	O00548
O00555	P21579
P21579	O00555
O00555	P35813
P35813	O00555
O00555	P62873
P62873	O00555
O00555	Q02641
Q02641	O00555
O00555	Q9NZU7
Q9NZU7	O00555
O00559	O00559
O00559	O00559
O00559	O95295
O95295	O00559
O00560	O00560
O00560	O00560
O00560	O75385
O75385	O00560
O00560	O94856
O94856	O00560
O00560	P01135
P01135	O00560
O00560	P18827
P18827	O00560
O00560	P20339
P20339	O00560
O00560	P29323
P29323	O00560
O00560	P30203
P30203	O00560
O00560	P31431
P31431	O00560
O00560	P34741
P34741	O00560
O00560	P35240
P35240	O00560
O00560	P39086
P39086	O00560
O00560	P42261
P42261	O00560
O00560	P42262
P42262	O00560
O00560	P42263
P42263	O00560
O00560	P48058
P48058	O00560
O00560	P52799
P52799	O00560
O00560	P98172
P98172	O00560
O00560	Q01344
Q01344	O00560
O00560	Q06945
Q06945	O00560
O00560	Q12913
Q12913	O00560
O00560	Q13002
Q13002	O00560
O00560	Q14832
Q14832	O00560
O00560	Q16623
Q16623	O00560
O00560	Q9BY67
Q9BY67	O00560
O00560	Q9H190
Q9H190	O00560
O00560	Q9Y345
Q9Y345	O00560
O00560	Q9Y3C5
Q9Y3C5	O00560
O00562	P06493
P06493	O00562
O00562	P53350
P53350	O00562
O00562	P61586
P61586	O00562
O00562	Q14289
Q14289	O00562
O00566	Q96G21
Q96G21	O00566
O00566	Q9NV31
Q9NV31	O00566
O00567	Q13428
Q13428	O00567
O00567	Q13873
Q13873	O00567
O00570	P35222
P35222	O00570
O00571	O14980
O14980	O00571
O00571	P37198
P37198	O00571
O00571	Q00653
Q00653	O00571
O00571	Q8WXA9
Q8WXA9	O00571
O00585	O00590
O00590	O00585
O00585	O43927
O43927	O00585
O00585	P07339
P07339	O00585
O00585	P13611
P13611	O00585
O00585	P32248
P32248	O00585
O00585	Q16270
Q16270	O00585
O00585	Q9NPB9
Q9NPB9	O00585
O00585	Q9NRR5
Q9NRR5	O00585
O00587	P46531
P46531	O00587
O00587	P78504
P78504	O00587
O00587	Q04721
Q04721	O00587
O00590	O15444
O15444	O00590
O00590	P10147
P10147	O00590
O00590	P13236
P13236	O00590
O00590	P13500
P13500	O00590
O00590	P13501
P13501	O00590
O00590	P16619
P16619	O00590
O00590	P51671
P51671	O00590
O00590	P80075
P80075	O00590
O00590	P80098
P80098	O00590
O00590	Q16627
Q16627	O00590
O00590	Q99616
Q99616	O00590
O00590	Q99731
Q99731	O00590
O00590	Q9NRJ3
Q9NRJ3	O00590
O00590	Q9Y4X3
Q9Y4X3	O00590
O00592	P14151
P14151	O00592
O00592	Q15599
Q15599	O00592
O00602	O00602
O00602	O00602
O00602	P01137
P01137	O00602
O00602	P15502
P15502	O00602
O00622	P06756
P06756	O00622
O00622	P18084
P18084	O00622
O00623	O60683
O60683	O00623
O00623	P40855
P40855	O00623
O00623	P50542
P50542	O00623
O00625	O15198
O15198	O00625
O00625	Q14938
Q14938	O00625
O00626	P19320
P19320	O00626
O00626	P27487
P27487	O00626
O00626	P51679
P51679	O00626
O00626	Q99731
Q99731	O00626
O00628	O14832
O14832	O00628
O00628	O75381
O75381	O00628
O00628	P50542
P50542	O00628
O00629	P21980
P21980	O00629
O00629	P46063
P46063	O00629
O00631	O14983
O14983	O00631
O00631	P26678
P26678	O00631
O00634	Q92859
Q92859	O00634
O00635	Q13546
Q13546	O00635
O00712	P08651
P08651	O00712
O00712	P22670
P22670	O00712
O00712	Q14938
Q14938	O00712
O00716	P06400
P06400	O00716
O00716	P08047
P08047	O00716
O00716	P19532
P19532	O00716
O00716	P20248
P20248	O00716
O00716	P25490
P25490	O00716
O00716	Q00526
Q00526	O00716
O00716	Q14186
Q14186	O00716
O00716	Q14188
Q14188	O00716
O00716	Q8N488
Q8N488	O00716
O00743	P36897
P36897	O00743
O00743	P78318
P78318	O00743
O00746	O00746
O00746	O00746
O00746	P15531
P15531	O00746
O00746	Q15645
Q15645	O00746
O00750	P00533
P00533	O00750
O00750	P04626
P04626	O00750
O00750	P09619
P09619	O00750
O00750	P29376
P29376	O00750
O00750	P62993
P62993	O00750
O00754	O15198
O15198	O00754
O00755	Q13467
Q13467	O00755
O00755	Q9NRL3
Q9NRL3	O00755
O00757	Q12873
Q12873	O00757
O00762	O00762
O00762	O00762
O00762	P09104
P09104	O00762
O00762	Q9NYG5
Q9NYG5	O00762
O00762	Q9UJX6
Q9UJX6	O00762
O00763	P54646
P54646	O00763
O00767	P00167
P00167	O00767
O14490	O95886
O95886	O14490
O14490	P22459
P22459	O14490
O14490	P25054
P25054	O14490
O14490	P63167
P63167	O14490
O14490	P78352
P78352	O14490
O14490	Q12879
Q12879	O14490
O14490	Q12959
Q12959	O14490
O14490	Q14957
Q14957	O14490
O14490	Q15700
Q15700	O14490
O14490	Q96FJ2
Q96FJ2	O14490
O14490	Q9P1A6
Q9P1A6	O14490
O14490	Q9UPX8
Q9UPX8	O14490
O14490	Q9Y566
Q9Y566	O14490
O14492	O60674
O60674	O14492
O14492	P04629
P04629	O14492
O14492	P06213
P06213	O14492
O14492	P06241
P06241	O14492
O14492	P07948
P07948	O14492
O14492	P10721
P10721	O14492
O14492	P19235
P19235	O14492
O14492	P22681
P22681	O14492
O14492	P23458
P23458	O14492
O14492	P29353
P29353	O14492
O14492	P31749
P31749	O14492
O14492	P43405
P43405	O14492
O14492	P52333
P52333	O14492
O14492	P62993
P62993	O14492
O14492	Q06187
Q06187	O14492
O14492	Q16620
Q16620	O14492
O14492	Q9BX66
Q9BX66	O14492
O14492	Q9NR12
Q9NR12	O14492
O14492	Q9NWX5
Q9NWX5	O14492
O14493	P04278
P04278	O14493
O14493	P29317
P29317	O14493
O14493	Q07157
Q07157	O14493
O14493	Q96J92
Q96J92	O14493
O14495	P29353
P29353	O14495
O14495	P56945
P56945	O14495
O14497	P51532
P51532	O14497
O14497	Q03111
Q03111	O14497
O14503	O14503
O14503	O14503
O14503	P04637
P04637	O14503
O14503	P08670
P08670	O14503
O14503	P40763
P40763	O14503
O14503	P63279
P63279	O14503
O14503	Q12873
Q12873	O14503
O14503	Q15047
Q15047	O14503
O14503	Q9C0J9
Q9C0J9	O14503
O14503	Q9NPI1
Q9NPI1	O14503
O14503	Q9UKY1
Q9UKY1	O14503
O14508	O14543
O14543	O14508
O14508	P06213
P06213	O14508
[truncated: 72,130 more rows]
