# Supplementary material for: Identifying diabetes-related important protein targets with few interacting partners with the PageRank algorithm
Source: R Soc Open Sci. 2015 Apr 29;2(4):140252. doi: 10.1098/rsos.140252 (PMC4448867; doi:10.1098/rsos.140252)
Supplement: pp.zip [file rsos140252supp4.zip › melanoma_markers_for_personalization.txt]

P06733	1	Enolase 1
O43852	1	Calumenin
P08107	1	HSP70 protein B
Q9NUI1	1	2,4-dienoyl-CoA reductase
P04075	1	Aldolase A
P07954	1	Fumarate hydratase
P15121	1	Aldose reductase
Q96EY1	1	HSP70 protein 9B
P21399	1	Aconitase 2
P26599	1	hnRNP1
P55072	1	VCP
P07195	1	LDH H
Q944P7	1	LAP3
